# Supplementary material for: Physical activity moderates the deleterious relationship between cardiovascular disease, or its risk factors, and quality of life: Findings from two population-based cohort studies in Southern Brazil and South Australia
Source: PLoS One. 2018 Jun 7;13(6):e0198769. doi: 10.1371/journal.pone.0198769 (PMC5991645; doi:10.1371/journal.pone.0198769)
Supplement: S1 DatasetEpiFloripa — (XLS) [file pone.0198769.s001.xls]

## Sheet: Sheet1
id	census_sec	weight2012	sex	age	ageinterval	marital_status	educational_level_cat	family_income_quartile	af_walking	af_modvigorous	hypertension	diabetes	dyslipidemia	obesity	abdominal_obesity	CVD	stroke	clinical_health_condition	physical_domain_WHOQOL	psychological_domain_WHOQOL	physwhoq100_sd	psychwhoq100_sd	_PA_merge	_moderadavigorosa_merge	_atividadefisica_merge	idade_merge	mergeweight	merge_medication	merge_obeso	merge_quality
1									>=150min/week	None													using only (2)	matched (3)	matched (3)
2	34	84.4915	female	49	40/49	single	up_secondary	middle_high	None	None	yes	no	yes	no	no	no	no	At risk of CVD	60.7143	75	-0.729785	0.28134	matched (3)	matched (3)	matched (3)	matched (3)	matched (3)	matched (3)	matched (3)	matched (3)
3	30	125.681	female	59	>=50	married	up_secondary	lowest	None	None	no	no	no	no	no	yes	no	With CVD	17.8571	54.1667	-3.3379	-1.19221	matched (3)	matched (3)	matched (3)	matched (3)	matched (3)	matched (3)	matched (3)	matched (3)
4	21	180.697	female	39	30/39	married	bachelor_higher	lowest	None	None	no	no	no	no	no	no	no	None	32.1429	25	-2.46853	-3.25517	matched (3)	matched (3)	matched (3)	matched (3)	matched (3)	matched (3)	matched (3)	matched (3)
5									None	None													using only (2)	matched (3)	matched (3)
6	41	142.973	female	52	>=50	single	bachelor_higher	low_middle	None	None	no	no	no	no	no	yes	no	With CVD	67.8571	58.3333	-0.295099	-0.897497	matched (3)	matched (3)	matched (3)	matched (3)	matched (3)	matched (3)	matched (3)	matched (3)
7									<150 min/week	None													using only (2)	matched (3)	matched (3)
8	1	226.361	male	30	30/39	single	bachelor_higher	highest	None	>=150min/week	no	no	yes	no	no	no	no	At risk of CVD	57.1429	50	-0.947128	-1.48692	matched (3)	matched (3)	matched (3)	matched (3)	matched (3)	matched (3)	matched (3)	matched (3)
9									None	None													using only (2)	matched (3)	matched (3)
10	50	87.2414	female	50	>=50	married	up_secondary	lowest	None	None	yes	no	no	yes	yes	no	no	At risk of CVD	17.8571	29.1667	-3.3379	-2.96046	matched (3)	matched (3)	matched (3)	matched (3)	matched (3)	matched (3)	matched (3)	matched (3)
11	62	85.3367	female	55	>=50	divorced_widowed	up_secondary	lowest	<150 min/week	None	yes	yes	yes	no	yes	yes	no	With CVD	57.1429	87.5	-0.947128	1.16547	matched (3)	matched (3)	matched (3)	matched (3)	matched (3)	matched (3)	matched (3)	matched (3)
12									>=150min/week	None													using only (2)	matched (3)	matched (3)
13									None	>=150min/week													using only (2)	matched (3)	matched (3)
14	54	134.496	female	27	20/29	married	up_secondary	lowest	>=150min/week	None	no	no	no	no	no	no	no	None	85.7143	58.3333	0.791618	-0.897497	matched (3)	matched (3)	matched (3)	matched (3)	matched (3)	matched (3)	matched (3)	matched (3)
15									None	<150min/week													using only (2)	matched (3)	matched (3)
16	48	185.215	female	60	>=50	married	up_secondary	lowest	None	None	yes	no	yes	yes	yes			None	53.5714	54.1667	-1.16447	-1.19221	matched (3)	matched (3)	matched (3)	matched (3)	matched (3)	matched (3)	matched (3)	matched (3)
17	18	153.305	female	58	>=50	married	up_secondary	middle_high	<150 min/week	None	yes	yes	yes	yes	yes	no	no	At risk of CVD	71.4286	70.8333	-0.077755	-0.0133695	matched (3)	matched (3)	matched (3)	matched (3)	matched (3)	matched (3)	matched (3)	matched (3)
18	27	58.1634	female	58	>=50	married	up_secondary	low_middle	None	None	yes	yes	no	yes	yes	yes	yes	With CVD	17.8571	66.6667	-3.3379	-0.308078	matched (3)	matched (3)	matched (3)	matched (3)	matched (3)	matched (3)	matched (3)	matched (3)
19	8	141.467	male	58	>=50	married	up_secondary	highest	>=150min/week	None	yes	yes	no	no	no	no	no	At risk of CVD	82.1429	87.5	0.574274	1.16547	matched (3)	matched (3)	matched (3)	matched (3)	matched (3)	matched (3)	matched (3)	matched (3)
20	31	68.7353	female	57	>=50	married	up_secondary	lowest	None	<150min/week	yes	yes	yes	yes	yes	no	no	At risk of CVD	53.5714	58.3333	-1.16447	-0.897497	matched (3)	matched (3)	matched (3)	matched (3)	matched (3)	matched (3)	matched (3)	matched (3)
21	52	58.4114	female	58	>=50	married	up_secondary	highest	None	None	yes	yes	yes	no	no	no	no	At risk of CVD	78.5714	91.6667	0.356931	1.46018	matched (3)	matched (3)	matched (3)	matched (3)	matched (3)	matched (3)	matched (3)	matched (3)
22	3	76.7952	female	57	>=50	married	bachelor_higher	.b	None	<150min/week	no	no	no	no	no	no	no	None	67.8571	62.5	-0.295099	-0.602788	matched (3)	matched (3)	matched (3)	matched (3)	matched (3)	matched (3)	matched (3)	matched (3)
23	7	225.142	male	61	>=50	married	bachelor_higher	highest	None	None	yes	yes	yes	no	no	yes	no	With CVD	78.5714	79.1667	0.356931	0.576049	matched (3)	matched (3)	matched (3)	matched (3)	matched (3)	matched (3)	matched (3)	matched (3)
24									>=150min/week	None													using only (2)	matched (3)	matched (3)
25	39	158.248	female	29	20/29	married	certificate_diploma	low_middle	None	>=150min/week	no	no	no		no	no	no	None	82.1429	83.3333	0.574274	0.870759	matched (3)	matched (3)	matched (3)	matched (3)	matched (3)	matched (3)	matched (3)	matched (3)
26	36	147.118	female	38	30/39	single	up_secondary	lowest	>=150min/week	None	no	no	no	no	no	no	no	None	60.7143	33.3333	-0.729785	-2.66575	matched (3)	matched (3)	matched (3)	matched (3)	matched (3)	matched (3)	matched (3)	matched (3)
27	44	130.201	female	61	>=50	married	up_secondary	lowest	<150 min/week	None	yes	no	no	yes	yes	no	no	At risk of CVD	57.1429	70.8333	-0.947128	-0.0133695	matched (3)	matched (3)	matched (3)	matched (3)	matched (3)	matched (3)	matched (3)	matched (3)
28	61	75.606	female	54	>=50	single	up_secondary	lowest	None	None	yes	yes	no	yes	yes	yes	no	With CVD	28.5714	45.8333	-2.68587	-1.78162	matched (3)	matched (3)	matched (3)	matched (3)	matched (3)	matched (3)	matched (3)	matched (3)
29	48	86.9151	female	51	>=50	married	up_secondary	low_middle	None	None	yes	no	no	yes	yes	no	no	At risk of CVD	21.4286	54.1667	-3.12056	-1.19221	matched (3)	matched (3)	matched (3)	matched (3)	matched (3)	matched (3)	matched (3)	matched (3)
30	57	151.706	female	33	30/39	married	up_secondary	middle_high	<150 min/week	None	no	no	no	yes	yes	no	no	At risk of CVD	60.7143	29.1667	-0.729785	-2.96046	matched (3)	matched (3)	matched (3)	matched (3)	matched (3)	matched (3)	matched (3)	matched (3)
31									<150 min/week	None													using only (2)	matched (3)	matched (3)
32									None	None													using only (2)	matched (3)	matched (3)
33	52	75.8236	female	32	30/39	single	up_secondary	highest	None	None	yes	no	no	no	no	no	no	None	75	83.3333	0.139588	0.870759	matched (3)	matched (3)	matched (3)	matched (3)	matched (3)	matched (3)	matched (3)	matched (3)
34	34	80.727	female	57	>=50	divorced_widowed	certificate_diploma	middle_high	>=150min/week	None	yes	no	yes	no	no	yes	yes	With CVD	39.2857	100	-2.03384	2.0496	matched (3)	matched (3)	matched (3)	matched (3)	matched (3)	matched (3)	matched (3)	matched (3)
35									None	None													using only (2)	matched (3)	matched (3)
36	48	104.376	female	46	40/49	single	up_secondary	lowest	None	None	no	no	yes	no	yes	no	no	At risk of CVD	89.2857	62.5	1.00896	-0.602788	matched (3)	matched (3)	matched (3)	matched (3)	matched (3)	matched (3)	matched (3)	matched (3)
37									>=150min/week	None													using only (2)	matched (3)	matched (3)
38									None	None													using only (2)	matched (3)	matched (3)
39	4	201.28	male	60	>=50	divorced_widowed	up_secondary	low_middle	<150 min/week	None	yes	no	yes	no	no	no	no	At risk of CVD	67.8571	87.5	-0.295099	1.16547	matched (3)	matched (3)	matched (3)	matched (3)	matched (3)	matched (3)	matched (3)	matched (3)
40									None	>=150min/week													using only (2)	matched (3)	matched (3)
41	19	338.771	female	62	>=50	divorced_widowed	up_secondary	middle_high	None	None	yes	no	yes	no	yes	yes	no	With CVD	57.1429	62.5	-0.947128	-0.602788	matched (3)	matched (3)	matched (3)	matched (3)	matched (3)	matched (3)	matched (3)	matched (3)
42	2	97.895	female	46	40/49	divorced_widowed	up_secondary	low_middle	None	None	no	no	no			no	no	None	89.2857	83.3333	1.00896	0.870759	matched (3)	matched (3)	matched (3)	matched (3)	matched (3)	matched (3)	matched (3)	matched (3)
43	40	100.726	female	57	>=50	married	up_secondary	lowest	<150 min/week	None	no	no	no	yes	yes	no	no	At risk of CVD	57.1429	33.3333	-0.947128	-2.66575	matched (3)	matched (3)	matched (3)	matched (3)	matched (3)	matched (3)	matched (3)	matched (3)
44	56	130.613	female	60	>=50	married	up_secondary	lowest	None	None	yes	yes	no	yes	yes	yes	no	With CVD	3.57143	33.3333	-4.20728	-2.66575	matched (3)	matched (3)	matched (3)	matched (3)	matched (3)	matched (3)	matched (3)	matched (3)
45	29	94.1249	female	59	>=50	married	up_secondary	low_middle	<150 min/week	None	yes	yes	yes	yes	yes	yes	no	With CVD	32.1429	33.3333	-2.46853	-2.66575	matched (3)	matched (3)	matched (3)	matched (3)	matched (3)	matched (3)	matched (3)	matched (3)
46	61	86.7496	female	57	>=50	married	up_secondary	lowest	None	None	yes	yes	no	yes	yes	yes	no	With CVD	32.1429	66.6667	-2.46853	-0.308078	matched (3)	matched (3)	matched (3)	matched (3)	matched (3)	matched (3)	matched (3)	matched (3)
47	30	125.681	female	56	>=50	married	up_secondary	lowest	>=150min/week	None	no	no	yes	no	yes	yes	no	With CVD	57.1429	91.6667	-0.947128	1.46018	matched (3)	matched (3)	matched (3)	matched (3)	matched (3)	matched (3)	matched (3)	matched (3)
48	24	278.929	male	25	20/29	married	up_secondary	middle_high	None	<150min/week	no	no	no	no	no	no	no	None	85.7143	87.5	0.791618	1.16547	matched (3)	matched (3)	matched (3)	matched (3)	matched (3)	matched (3)	matched (3)	matched (3)
49	48	97.5959	male	58	>=50	married	up_secondary	lowest	None	None	yes	no	yes	yes	yes	no	no	At risk of CVD	85.7143	83.3333	0.791618	0.870759	matched (3)	matched (3)	matched (3)	matched (3)	matched (3)	matched (3)	matched (3)	matched (3)
50	2	91.5359	male	55	>=50	married	up_secondary	lowest	None	None	yes	no	no		yes	yes	no	With CVD	50	62.5	-1.38181	-0.602788	matched (3)	matched (3)	matched (3)	matched (3)	matched (3)	matched (3)	matched (3)	matched (3)
51	23	112.361	female	54	>=50	married	bachelor_higher	highest	None	>=150min/week	yes	yes	yes			no	no	At risk of CVD	71.4286	91.6667	-0.077755	1.46018	matched (3)	matched (3)	matched (3)	matched (3)	matched (3)	matched (3)	matched (3)	matched (3)
52	20	48.9991	female	49	40/49	married	up_secondary	lowest	<150 min/week	None	yes	no	no	yes	yes	no	no	At risk of CVD	53.5714	58.3333	-1.16447	-0.897497	matched (3)	matched (3)	matched (3)	matched (3)	matched (3)	matched (3)	matched (3)	matched (3)
53	44	61.0986	female	52	>=50	married	up_secondary	low_middle	<150 min/week	None	no	no	no	no	no	no	no	None	71.4286	58.3333	-0.077755	-0.897497	matched (3)	matched (3)	matched (3)	matched (3)	matched (3)	matched (3)	matched (3)	matched (3)
54									<150 min/week	None													using only (2)	matched (3)	matched (3)
55	11	74.3469	female	52	>=50	married	bachelor_higher	highest	<150 min/week	None	yes	no	no	no	no	no	no	At risk of CVD	78.5714	54.1667	0.356931	-1.19221	matched (3)	matched (3)	matched (3)	matched (3)	matched (3)	matched (3)	matched (3)	matched (3)
56	45	149.699	female	41	40/49	married	up_secondary	middle_high	None	None	yes	no	no	no	no	no	no	At risk of CVD	57.1429	66.6667	-0.947128	-0.308078	matched (3)	matched (3)	matched (3)	matched (3)	matched (3)	matched (3)	matched (3)	matched (3)
57									None	<150min/week													using only (2)	matched (3)	matched (3)
58	18	284.725	female	62	>=50	divorced_widowed	up_secondary	highest	None	None	no	no	yes	yes	yes	no	no	At risk of CVD	53.5714	33.3333	-1.16447	-2.66575	matched (3)	matched (3)	matched (3)	matched (3)	matched (3)	matched (3)	matched (3)	matched (3)
59	50	87.2414	female	51	>=50	married	up_secondary	low_middle	None	None	no	no	yes	yes	yes	no	no	At risk of CVD	46.4286	66.6667	-1.59916	-0.308078	matched (3)	matched (3)	matched (3)	matched (3)	matched (3)	matched (3)	matched (3)	matched (3)
60	38	72.6175	female	40	40/49	married	bachelor_higher	highest	None	<150min/week	no	yes	no	no	no	no	no	At risk of CVD	85.7143	83.3333	0.791618	0.870759	matched (3)	matched (3)	matched (3)	matched (3)	matched (3)	matched (3)	matched (3)	matched (3)
61	17	146.497	female	25	20/29	single	certificate_diploma	highest	None	None	no	no	no	yes	no	no	no	At risk of CVD	78.5714	83.3333	0.356931	0.870759	matched (3)	matched (3)	matched (3)	matched (3)	matched (3)	matched (3)	matched (3)	matched (3)
62	33	201.464	female	61	>=50	married	up_secondary	middle_high	None	None	no	no	no	yes	no	no	no	At risk of CVD	42.8571	79.1667	-1.8165	0.576049	matched (3)	matched (3)	matched (3)	matched (3)	matched (3)	matched (3)	matched (3)	matched (3)
63	58	122.565	male	40	40/49	married	bachelor_higher	.a	None	<150min/week	no	no	yes	no	yes	no	no	At risk of CVD	100	87.5	1.66099	1.16547	matched (3)	matched (3)	matched (3)	matched (3)	matched (3)	matched (3)	matched (3)	matched (3)
64									<150 min/week	None													using only (2)	matched (3)	matched (3)
65	44	73.373	female	45	40/49	divorced_widowed	certificate_diploma	middle_high	<150 min/week	None	no	no	no	no	no	no	no	None	67.8571	70.8333	-0.295099	-0.0133695	matched (3)	matched (3)	matched (3)	matched (3)	matched (3)	matched (3)	matched (3)	matched (3)
66									>=150min/week	None													using only (2)	matched (3)	matched (3)
67	53	107.418	female	50	>=50	married	up_secondary	lowest	<150 min/week	None	yes	yes	no		yes	no	no	At risk of CVD	21.4286	45.8333	-3.12056	-1.78162	matched (3)	matched (3)	matched (3)	matched (3)	matched (3)	matched (3)	matched (3)	matched (3)
68	31	67.2674	male	59	>=50	single	up_secondary	lowest	None	>=150min/week	yes	no	no		yes	no	no	At risk of CVD	53.5714	83.3333	-1.16447	0.870759	matched (3)	matched (3)	matched (3)	matched (3)	matched (3)	matched (3)	matched (3)	matched (3)
69	55	97.601	female	40	40/49	divorced_widowed	up_secondary	lowest	>=150min/week	None	no	no	no	yes	yes	no	no	At risk of CVD	78.5714	58.3333	0.356931	-0.897497	matched (3)	matched (3)	matched (3)	matched (3)	matched (3)	matched (3)	matched (3)	matched (3)
70	55	88.293	male	50	>=50	divorced_widowed	up_secondary	lowest	None	None	yes	no	no	yes	yes	no	no	At risk of CVD	25	16.6667	-2.90322	-3.84459	matched (3)	matched (3)	matched (3)	matched (3)	matched (3)	matched (3)	matched (3)	matched (3)
71	10	86.0904	male	59	>=50	married	up_secondary	lowest	None	None	no	no	no	no	no	no	no	None	10.7143	20.8333	-3.77259	-3.54988	matched (3)	matched (3)	matched (3)	matched (3)	matched (3)	matched (3)	matched (3)	matched (3)
72	40	151.147	female	28	20/29	married	certificate_diploma	lowest	<150 min/week	>=150min/week	no	no	no	no	no	no	no	None	92.8571	79.1667	1.2263	0.576049	matched (3)	matched (3)	matched (3)	matched (3)	matched (3)	matched (3)	matched (3)	matched (3)
73	40	187.074	female	61	>=50	married	up_secondary	low_middle	>=150min/week	None	yes	no	yes	no	no	yes	no	With CVD	67.8571	58.3333	-0.295099	-0.897497	matched (3)	matched (3)	matched (3)	matched (3)	matched (3)	matched (3)	matched (3)	matched (3)
74	19	190.91	female	48	40/49	married	certificate_diploma	lowest	<150 min/week	None	yes	no	no	no	no	yes	no	With CVD	75	62.5	0.139588	-0.602788	matched (3)	matched (3)	matched (3)	matched (3)	matched (3)	matched (3)	matched (3)	matched (3)
75	57	101.856	female	50	>=50	married	up_secondary	middle_high	None	None	yes	no	no	no	no	no	no	At risk of CVD	50	70.8333	-1.38181	-0.0133695	matched (3)	matched (3)	matched (3)	matched (3)	matched (3)	matched (3)	matched (3)	matched (3)
76	56	73.6054	female	46	40/49	married	up_secondary	lowest	None	None	yes	yes	no	yes	yes	no	no	At risk of CVD	60.7143	45.8333	-0.729785	-1.78162	matched (3)	matched (3)	matched (3)	matched (3)	matched (3)	matched (3)	matched (3)	matched (3)
77	43	60.6166	female	51	>=50	married	up_secondary	middle_high	>=150min/week	None	yes	no	yes	no	no	yes	no	With CVD	53.5714	54.1667	-1.16447	-1.19221	matched (3)	matched (3)	matched (3)	matched (3)	matched (3)	matched (3)	matched (3)	matched (3)
78	15	137.293	male	32	30/39	married	certificate_diploma	highest	<150 min/week	<150min/week	no	no	no		yes	no	no	At risk of CVD	46.4286	33.3333	-1.59916	-2.66575	matched (3)	matched (3)	matched (3)	matched (3)	matched (3)	matched (3)	matched (3)	matched (3)
79	41	171.695	female	46	40/49	married	bachelor_higher	highest	None	None	no	yes	yes	no	no	no	no	At risk of CVD	82.1429	66.6667	0.574274	-0.308078	matched (3)	matched (3)	matched (3)	matched (3)	matched (3)	matched (3)	matched (3)	matched (3)
80	23	163.685	female	40	40/49	married	certificate_diploma	middle_high	None	None	no	no	no	yes	yes	no	no	At risk of CVD	53.5714	54.1667	-1.16447	-1.19221	matched (3)	matched (3)	matched (3)	matched (3)	matched (3)	matched (3)	matched (3)	matched (3)
81									<150 min/week	None													using only (2)	matched (3)	matched (3)
82	13	148.016	female	48	40/49	divorced_widowed	up_secondary	lowest	>=150min/week	None	yes	no	no	yes	yes	yes	no	With CVD	35.7143	45.8333	-2.25119	-1.78162	matched (3)	matched (3)	matched (3)	matched (3)	matched (3)	matched (3)	matched (3)	matched (3)
83	1	182.957	female	43	40/49	divorced_widowed	bachelor_higher	low_middle	None	>=150min/week	no	no	no	no	no	no	no	None	71.4286	66.6667	-0.077755	-0.308078	matched (3)	matched (3)	matched (3)	matched (3)	matched (3)	matched (3)	matched (3)	matched (3)
84									None	None													using only (2)	matched (3)	matched (3)
85	13	123.255	female	53	>=50	married	up_secondary	low_middle	>=150min/week	None	yes	yes	no	yes	yes	no	no	At risk of CVD	53.5714	54.1667	-1.16447	-1.19221	matched (3)	matched (3)	matched (3)	matched (3)	matched (3)	matched (3)	matched (3)	matched (3)
86									<150 min/week	None													using only (2)	matched (3)	matched (3)
87	61	90.7949	female	48	40/49	married	up_secondary	highest	None	None	no	no	no	no	no	no	no	None	85.7143	87.5	0.791618	1.16547	matched (3)	matched (3)	matched (3)	matched (3)	matched (3)	matched (3)	matched (3)	matched (3)
88									None	None													using only (2)	matched (3)	matched (3)
89	49	69.0459	female	30	30/39	single	bachelor_higher	low_middle	None	>=150min/week	no	no	no	no	no	no	no	None	64.2857	70.8333	-0.512442	-0.0133695	matched (3)	matched (3)	matched (3)	matched (3)	matched (3)	matched (3)	matched (3)	matched (3)
90	60	259.709	male	35	30/39	married	bachelor_higher	highest	<150 min/week	<150min/week	no	no	no	no	no	no	no	None	71.4286	75	-0.077755	0.28134	matched (3)	matched (3)	matched (3)	matched (3)	matched (3)	matched (3)	matched (3)	matched (3)
91	14	147.502	male	30	30/39	single	bachelor_higher	highest	None	<150min/week	no	no	no	yes	no	no	no	At risk of CVD	67.8571	75	-0.295099	0.28134	matched (3)	matched (3)	matched (3)	matched (3)	matched (3)	matched (3)	matched (3)	matched (3)
92	27	174.877	female	23	20/29	single	certificate_diploma	lowest	<150 min/week	>=150min/week	no	no	no			no	no	None	50	87.5	-1.38181	1.16547	matched (3)	matched (3)	matched (3)	matched (3)	matched (3)	matched (3)	matched (3)	matched (3)
93	32	294.218	male	60	>=50	married	certificate_diploma	highest	<150 min/week	None	yes	no	no	no	no	yes	no	With CVD	89.2857	62.5	1.00896	-0.602788	matched (3)	matched (3)	matched (3)	matched (3)	matched (3)	matched (3)	matched (3)	matched (3)
94									None	<150min/week													using only (2)	matched (3)	matched (3)
95	57	351.381	female	23	20/29	married	certificate_diploma	middle_high	<150 min/week	None	no	no	no		no	no	no	None	92.8571	70.8333	1.2263	-0.0133695	matched (3)	matched (3)	matched (3)	matched (3)	matched (3)	matched (3)	matched (3)	matched (3)
96	8	151.295	female	45	40/49	single	bachelor_higher	low_middle	>=150min/week	None	no	no	no	no	no	no	no	None	25	50	-2.90322	-1.48692	matched (3)	matched (3)	matched (3)	matched (3)	matched (3)	matched (3)	matched (3)	matched (3)
97	44	70.1039	female	59	>=50	married	certificate_diploma	middle_high	<150 min/week	None	no	no	no	no	no	no	no	None	67.8571	66.6667	-0.295099	-0.308078	matched (3)	matched (3)	matched (3)	matched (3)	matched (3)	matched (3)	matched (3)	matched (3)
98	15	87.4007	female	55	>=50	married	up_secondary	middle_high	None	None	no	no	no	no	yes	no	no	At risk of CVD	21.4286	54.1667	-3.12056	-1.19221	matched (3)	matched (3)	matched (3)	matched (3)	matched (3)	matched (3)	matched (3)	matched (3)
99	37	122.836	female	53	>=50	divorced_widowed	bachelor_higher	lowest	None	<150min/week	no	no	no	no	no	no	no	None	53.5714	62.5	-1.16447	-0.602788	matched (3)	matched (3)	matched (3)	matched (3)	matched (3)	matched (3)	matched (3)	matched (3)
100	57	116.868	female	58	>=50	divorced_widowed	bachelor_higher	.b	None	None	yes	no	yes	no	yes	no	no	At risk of CVD	67.8571	66.6667	-0.295099	-0.308078	matched (3)	matched (3)	matched (3)	matched (3)	matched (3)	matched (3)	matched (3)	matched (3)
101	29	118.045	male	49	40/49	single	up_secondary	low_middle	<150 min/week	<150min/week	yes	no	no	no	yes	no	no	At risk of CVD	50	62.5	-1.38181	-0.602788	matched (3)	matched (3)	matched (3)	matched (3)	matched (3)	matched (3)	matched (3)	matched (3)
102	43	112.546	male	43	40/49	married	bachelor_higher	middle_high	None	>=150min/week	no	no	no	no	no	no	no	None	82.1429	83.3333	0.574274	0.870759	matched (3)	matched (3)	matched (3)	matched (3)	matched (3)	matched (3)	matched (3)	matched (3)
103	12	110.279	male	36	30/39	single	up_secondary	low_middle	None	None	no	no	no	no	no	yes	no	With CVD	78.5714	79.1667	0.356931	0.576049	matched (3)	matched (3)	matched (3)	matched (3)	matched (3)	matched (3)	matched (3)	matched (3)
104	44	80.5185	male	51	>=50	married	bachelor_higher	middle_high	None	>=150min/week	no	no	no	no	no	no	no	None	71.4286	58.3333	-0.077755	-0.897497	matched (3)	matched (3)	matched (3)	matched (3)	matched (3)	matched (3)	matched (3)	matched (3)
105	11	118.64	female	38	30/39	married	bachelor_higher	highest	>=150min/week	None	no	no	no	no	no	no	no	None	75	70.8333	0.139588	-0.0133695	matched (3)	matched (3)	matched (3)	matched (3)	matched (3)	matched (3)	matched (3)	matched (3)
106	9	82.5113	female	44	40/49	divorced_widowed	up_secondary	low_middle	<150 min/week	None	no	no	no	no	no	yes	no	With CVD	64.2857	54.1667	-0.512442	-1.19221	matched (3)	matched (3)	matched (3)	matched (3)	matched (3)	matched (3)	matched (3)	matched (3)
107	44	61.0986	female	50	>=50	single	bachelor_higher	highest	None	None	no	no	no	no	no	no	no	None	39.2857	25	-2.03384	-3.25517	matched (3)	matched (3)	matched (3)	matched (3)	matched (3)	matched (3)	matched (3)	matched (3)
108	22	82.8471	female	51	>=50	married	up_secondary	highest	None	<150min/week	no	no	no	no	no	no	no	None	46.4286	79.1667	-1.59916	0.576049	matched (3)	matched (3)	matched (3)	matched (3)	matched (3)	matched (3)	matched (3)	matched (3)
109	42	26.015	female	50	>=50	married	up_secondary	lowest	<150 min/week	None	yes	no	no	no	no	no	no	At risk of CVD	32.1429	50	-2.46853	-1.48692	matched (3)	matched (3)	matched (3)	matched (3)	matched (3)	matched (3)	matched (3)	matched (3)
110	48	185.215	female	60	>=50	married	up_secondary	lowest	None	None	yes	no	no	no	no	no	no	At risk of CVD	46.4286	70.8333	-1.59916	-0.0133695	matched (3)	matched (3)	matched (3)	matched (3)	matched (3)	matched (3)	matched (3)	matched (3)
111									<150 min/week	None													using only (2)	matched (3)	matched (3)
112	42	29.2119	male	59	>=50	married	up_secondary	lowest	None	<150min/week	yes	no	no	no	no	no	no	At risk of CVD	50	58.3333	-1.38181	-0.897497	matched (3)	matched (3)	matched (3)	matched (3)	matched (3)	matched (3)	matched (3)	matched (3)
113	27	50.692	female	54	>=50	married	up_secondary	lowest	<150 min/week	None	yes	no	no	no	no	no	no	At risk of CVD	53.5714	54.1667	-1.16447	-1.19221	matched (3)	matched (3)	matched (3)	matched (3)	matched (3)	matched (3)	matched (3)	matched (3)
114	46	63.5273	female	57	>=50	married	up_secondary	lowest	<150 min/week	None	yes	no	no	yes	yes	no	no	At risk of CVD	60.7143	58.3333	-0.729785	-0.897497	matched (3)	matched (3)	matched (3)	matched (3)	matched (3)	matched (3)	matched (3)	matched (3)
115	12	69.8797	male	58	>=50	married	up_secondary	middle_high	None	None	yes	yes	no		yes	no	no	At risk of CVD	67.8571	91.6667	-0.295099	1.46018	matched (3)	matched (3)	matched (3)	matched (3)	matched (3)	matched (3)	matched (3)	matched (3)
116	53	123.25	female	59	>=50	married	up_secondary	lowest	None	<150min/week	yes	no	no	yes	yes	no	no	At risk of CVD	25	54.1667	-2.90322	-1.19221	matched (3)	matched (3)	matched (3)	matched (3)	matched (3)	matched (3)	matched (3)	matched (3)
117	50	100.1	female	58	>=50	single	up_secondary	lowest	<150 min/week	None	yes	no	yes	no	no	yes	no	With CVD	35.7143	16.6667	-2.25119	-3.84459	matched (3)	matched (3)	matched (3)	matched (3)	matched (3)	matched (3)	matched (3)	matched (3)
118	34	70.3571	female	53	>=50	divorced_widowed	up_secondary	lowest	>=150min/week	None	no	no	no	no	yes	no	no	At risk of CVD	28.5714	33.3333	-2.68587	-2.66575	matched (3)	matched (3)	matched (3)	matched (3)	matched (3)	matched (3)	matched (3)	matched (3)
119	30	131.542	female	49	40/49	married	up_secondary	middle_high	<150 min/week	None	yes	no	yes	yes	yes	no	no	At risk of CVD	57.1429	70.8333	-0.947128	-0.0133695	matched (3)	matched (3)	matched (3)	matched (3)	matched (3)	matched (3)	matched (3)	matched (3)
120	10	87.969	female	55	>=50	divorced_widowed	up_secondary	lowest	<150 min/week	None	no	no	no	no	no	yes	no	With CVD	25	29.1667	-2.90322	-2.96046	matched (3)	matched (3)	matched (3)	matched (3)	matched (3)	matched (3)	matched (3)	matched (3)
121	53	171.413	female	39	30/39	single	up_secondary	lowest	<150 min/week	None	no	no	no	no	no	no	no	None	78.5714	62.5	0.356931	-0.602788	matched (3)	matched (3)	matched (3)	matched (3)	matched (3)	matched (3)	matched (3)	matched (3)
122									None	<150min/week													using only (2)	matched (3)	matched (3)
123	59	65.4311	female	51	>=50	married	up_secondary	lowest	>=150min/week	None	no	no	no	no	yes	yes	no	With CVD	82.1429	87.5	0.574274	1.16547	matched (3)	matched (3)	matched (3)	matched (3)	matched (3)	matched (3)	matched (3)	matched (3)
124	48	138.696	female	38	30/39	married	up_secondary	low_middle	<150 min/week	None	no	yes	no	no	yes	no	no	At risk of CVD	60.7143	62.5	-0.729785	-0.602788	matched (3)	matched (3)	matched (3)	matched (3)	matched (3)	matched (3)	matched (3)	matched (3)
125	7	127.316	male	49	40/49	single	bachelor_higher	middle_high	>=150min/week	None	yes	no	yes	no	no	yes	no	With CVD	67.8571	75	-0.295099	0.28134	matched (3)	matched (3)	matched (3)	matched (3)	matched (3)	matched (3)	matched (3)	matched (3)
126									None	None													using only (2)	matched (3)	matched (3)
127	1	182.957	female	40	40/49	married	bachelor_higher	middle_high	>=150min/week	None	no	no	no	yes	no	no	no	At risk of CVD	64.2857	66.6667	-0.512442	-0.308078	matched (3)	matched (3)	matched (3)	matched (3)	matched (3)	matched (3)	matched (3)	matched (3)
128	22	120.69	female	42	40/49	divorced_widowed	bachelor_higher	highest	<150 min/week	<150min/week	yes	no	no	no	no	no	no	At risk of CVD	50	70.8333	-1.38181	-0.0133695	matched (3)	matched (3)	matched (3)	matched (3)	matched (3)	matched (3)	matched (3)	matched (3)
129	33	94.54	female	51	>=50	married	bachelor_higher	middle_high	None	None	no	no	no	yes	yes	no	no	At risk of CVD	64.2857	70.8333	-0.512442	-0.0133695	matched (3)	matched (3)	matched (3)	matched (3)	matched (3)	matched (3)	matched (3)	matched (3)
130	2	144.455	male	36	30/39	married	bachelor_higher	highest	None	>=150min/week	no	no	no	no	no	no	no	None	71.4286	75	-0.077755	0.28134	matched (3)	matched (3)	matched (3)	matched (3)	matched (3)	matched (3)	matched (3)	matched (3)
131	21	168.655	female	32	30/39	married	bachelor_higher	highest	<150 min/week	None	no	no	no	no	no	no	no	None	85.7143	83.3333	0.791618	0.870759	matched (3)	matched (3)	matched (3)	matched (3)	matched (3)	matched (3)	matched (3)	matched (3)
132	17	85.0866	female	51	>=50	divorced_widowed	up_secondary	low_middle	>=150min/week	None	no	no	no	no	no	no	no	None	78.5714	75	0.356931	0.28134	matched (3)	matched (3)	matched (3)	matched (3)	matched (3)	matched (3)	matched (3)	matched (3)
133	5	190.915	male	44	40/49	married	bachelor_higher	middle_high	None	<150min/week	no	no	no	no	no	no	no	None	39.2857	79.1667	-2.03384	0.576049	matched (3)	matched (3)	matched (3)	matched (3)	matched (3)	matched (3)	matched (3)	matched (3)
134									<150 min/week	None													using only (2)	matched (3)	matched (3)
135									None	>=150min/week													using only (2)	matched (3)	matched (3)
136	4	94.9894	female	49	40/49	married	up_secondary	middle_high	>=150min/week	None	no	no	no	no	no	no	no	None	53.5714	83.3333	-1.16447	0.870759	matched (3)	matched (3)	matched (3)	matched (3)	matched (3)	matched (3)	matched (3)	matched (3)
137									None	>=150min/week													using only (2)	matched (3)	matched (3)
138	45	185.213	male	32	30/39	single	bachelor_higher	middle_high	None	<150min/week	yes	no	no	no	no	yes	no	With CVD	100	100	1.66099	2.0496	matched (3)	matched (3)	matched (3)	matched (3)	matched (3)	matched (3)	matched (3)	matched (3)
139	37	211.492	female	27	20/29	single	bachelor_higher	middle_high	None	None	no	no	no	yes	yes	no	no	At risk of CVD	32.1429	25	-2.46853	-3.25517	matched (3)	matched (3)	matched (3)	matched (3)	matched (3)	matched (3)	matched (3)	matched (3)
140	19	404.532	male	60	>=50	married	up_secondary	low_middle	None	None	yes	no	no	no	yes	no	no	At risk of CVD	75	75	0.139588	0.28134	matched (3)	matched (3)	matched (3)	matched (3)	matched (3)	matched (3)	matched (3)	matched (3)
141	12	62.2322	female	51	>=50	married	up_secondary	middle_high	<150 min/week	None	yes	no	no	yes	yes	no	no	At risk of CVD	75	62.5	0.139588	-0.602788	matched (3)	matched (3)	matched (3)	matched (3)	matched (3)	matched (3)	matched (3)	matched (3)
142	23	134.934	female	48	40/49	divorced_widowed	up_secondary	lowest	<150 min/week	<150min/week	no	no	no	no	no	no	no	None	75	75	0.139588	0.28134	matched (3)	matched (3)	matched (3)	matched (3)	matched (3)	matched (3)	matched (3)	matched (3)
143									None	None													using only (2)	matched (3)	matched (3)
144	63	92.461	male	51	>=50	married	up_secondary	middle_high	None	None	yes	no	no	no	no	no	no	At risk of CVD	85.7143	79.1667	0.791618	0.576049	matched (3)	matched (3)	matched (3)	matched (3)	matched (3)	matched (3)	matched (3)	matched (3)
145									None	None													using only (2)	matched (3)	matched (3)
146	63	102.208	female	40	40/49	married	up_secondary	low_middle	None	None	no	no	no	yes	yes	yes	no	With CVD	64.2857	75	-0.512442	0.28134	matched (3)	matched (3)	matched (3)	matched (3)	matched (3)	matched (3)	matched (3)	matched (3)
147	62	134.051	male	34	30/39	single	up_secondary	highest	<150 min/week	None	no	no	no	no	no	no	no	None	78.5714	87.5	0.356931	1.16547	matched (3)	matched (3)	matched (3)	matched (3)	matched (3)	matched (3)	matched (3)	matched (3)
148	34	79.0031	male	59	>=50	married	up_secondary	lowest	>=150min/week	None	yes	no	yes	yes	yes	yes	no	With CVD	42.8571	58.3333	-1.8165	-0.897497	matched (3)	matched (3)	matched (3)	matched (3)	matched (3)	matched (3)	matched (3)	matched (3)
149	20	48.9991	female	48	40/49	married	up_secondary	low_middle	<150 min/week	None	yes	no	no	no	no	no	no	At risk of CVD	75	70.8333	0.139588	-0.0133695	matched (3)	matched (3)	matched (3)	matched (3)	matched (3)	matched (3)	matched (3)	matched (3)
150									<150 min/week	None													using only (2)	matched (3)	matched (3)
151									None	None													using only (2)	matched (3)	matched (3)
152	34	70.3571	female	50	>=50	single	up_secondary	middle_high	>=150min/week	None	no	no	no	no	no	no	no	None	96.4286	87.5	1.44365	1.16547	matched (3)	matched (3)	matched (3)	matched (3)	matched (3)	matched (3)	matched (3)	matched (3)
153									<150 min/week	None													using only (2)	matched (3)	matched (3)
154									None	None													using only (2)	matched (3)	matched (3)
155									>=150min/week	None													using only (2)	matched (3)	matched (3)
156	31	78.9465	male	52	>=50	married	up_secondary	lowest	None	None	yes	no	no	yes	yes	yes	no	With CVD	64.2857	79.1667	-0.512442	0.576049	matched (3)	matched (3)	matched (3)	matched (3)	matched (3)	matched (3)	matched (3)	matched (3)
157	2	118.754	female	41	40/49	married	up_secondary	middle_high	None	None	no	no	no	no	yes	no	no	At risk of CVD	28.5714	50	-2.68587	-1.48692	matched (3)	matched (3)	matched (3)	matched (3)	matched (3)	matched (3)	matched (3)	matched (3)
158									<150 min/week	None													using only (2)	matched (3)	matched (3)
159	62	128.054	female	29	20/29	married	up_secondary	lowest	<150 min/week	None	no	no	no	no	no	no	no	None	53.5714	70.8333	-1.16447	-0.0133695	matched (3)	matched (3)	matched (3)	matched (3)	matched (3)	matched (3)	matched (3)	matched (3)
160	53	159.99	female	31	30/39	married	certificate_diploma	lowest	>=150min/week	None	yes	no	no	yes	yes	no	no	At risk of CVD	75	87.5	0.139588	1.16547	matched (3)	matched (3)	matched (3)	matched (3)	matched (3)	matched (3)	matched (3)	matched (3)
161	55	76.8729	female	56	>=50	single	certificate_diploma	low_middle	None	None	yes	no	no	yes	no	no	no	At risk of CVD	32.1429	16.6667	-2.46853	-3.84459	matched (3)	matched (3)	matched (3)	matched (3)	matched (3)	matched (3)	matched (3)	matched (3)
162	8	227.072	male	32	30/39	single	up_secondary	low_middle	<150 min/week	None	yes	no	no	no	no	yes	no	With CVD	42.8571	66.6667	-1.8165	-0.308078	matched (3)	matched (3)	matched (3)	matched (3)	matched (3)	matched (3)	matched (3)	matched (3)
163	53	128.997	female	47	40/49	divorced_widowed	bachelor_higher	highest	None	None	yes	no	no	no	no	yes	no	With CVD	53.5714	66.6667	-1.16447	-0.308078	matched (3)	matched (3)	matched (3)	matched (3)	matched (3)	matched (3)	matched (3)	matched (3)
164	47	92.836	female	61	>=50	divorced_widowed	up_secondary	low_middle	>=150min/week	None	yes	yes	no	no	no	yes	no	With CVD	60.7143	87.5	-0.729785	1.16547	matched (3)	matched (3)	matched (3)	matched (3)	matched (3)	matched (3)	matched (3)	matched (3)
165	39	317.075	female	24	20/29	single	up_secondary	lowest	<150 min/week	None	no	no	no	no	no	no	no	None	82.1429	83.3333	0.574274	0.870759	matched (3)	matched (3)	matched (3)	matched (3)	matched (3)	matched (3)	matched (3)	matched (3)
166	51	43.3439	female	51	>=50	married	bachelor_higher	highest	>=150min/week	None	no	no	no	no	no	no	no	None	64.2857	66.6667	-0.512442	-0.308078	matched (3)	matched (3)	matched (3)	matched (3)	matched (3)	matched (3)	matched (3)	matched (3)
167	21	113.235	female	53	>=50	single	bachelor_higher	highest	None	>=150min/week	yes	yes	no	no	no	no	no	At risk of CVD	75	87.5	0.139588	1.16547	matched (3)	matched (3)	matched (3)	matched (3)	matched (3)	matched (3)	matched (3)	matched (3)
168	62	89.3161	female	48	40/49	divorced_widowed	certificate_diploma	highest	None	None	no	no	yes	yes	no	no	no	At risk of CVD	50	70.8333	-1.38181	-0.0133695	matched (3)	matched (3)	matched (3)	matched (3)	matched (3)	matched (3)	matched (3)	matched (3)
169	31	127.659	female	60	>=50	married	up_secondary	low_middle	>=150min/week	None	yes	no	yes	yes	yes	no	no	At risk of CVD	67.8571	75	-0.295099	0.28134	matched (3)	matched (3)	matched (3)	matched (3)	matched (3)	matched (3)	matched (3)	matched (3)
170									<150 min/week	<150min/week													using only (2)	matched (3)	matched (3)
171	6	119.131	male	52	>=50	divorced_widowed	certificate_diploma	highest	>=150min/week	None	yes	yes	yes	yes	yes	no	no	At risk of CVD	75	62.5	0.139588	-0.602788	matched (3)	matched (3)	matched (3)	matched (3)	matched (3)	matched (3)	matched (3)	matched (3)
172									<150 min/week	None													using only (2)	matched (3)	matched (3)
173									None	None													using only (2)	matched (3)	matched (3)
174	16	124.877	female	32	30/39	single	bachelor_higher	lowest	<150 min/week	>=150min/week	no	yes	no	no	no	no	no	At risk of CVD	60.7143	75	-0.729785	0.28134	matched (3)	matched (3)	matched (3)	matched (3)	matched (3)	matched (3)	matched (3)	matched (3)
175	28	101.515	male	59	>=50	married	bachelor_higher	highest	None	>=150min/week	yes	no	yes			yes	no	With CVD	53.5714	75	-1.16447	0.28134	matched (3)	matched (3)	matched (3)	matched (3)	matched (3)	matched (3)	matched (3)	matched (3)
176	22	119.216	male	48	40/49	married	bachelor_higher	highest	<150 min/week	>=150min/week	yes	no	yes	no	no	no	no	At risk of CVD	71.4286	87.5	-0.077755	1.16547	matched (3)	matched (3)	matched (3)	matched (3)	matched (3)	matched (3)	matched (3)	matched (3)
177									>=150min/week	<150min/week													using only (2)	matched (3)	matched (3)
178									None	None													using only (2)	matched (3)	matched (3)
179	37	140.941	female	56	>=50	married	up_secondary	low_middle	>=150min/week	None	no	no	no	no	no	no	no	None	85.7143	87.5	0.791618	1.16547	matched (3)	matched (3)	matched (3)	matched (3)	matched (3)	matched (3)	matched (3)	matched (3)
180	23	128.922	female	57	>=50	married	certificate_diploma	highest	None	None	no	no	no	no	no	no	no	None	71.4286	70.8333	-0.077755	-0.0133695	matched (3)	matched (3)	matched (3)	matched (3)	matched (3)	matched (3)	matched (3)	matched (3)
181	38	57.1953	female	58	>=50	single	certificate_diploma	.b	<150 min/week	<150min/week	no	no	yes			no	no	At risk of CVD					matched (3)	matched (3)	matched (3)	matched (3)	matched (3)	matched (3)	matched (3)	matched (3)
182									None	<150min/week													using only (2)	matched (3)	matched (3)
183	18	284.725	female	60	>=50	married	bachelor_higher	highest	<150 min/week	>=150min/week	yes	no	no	no	no	no	no	At risk of CVD	78.5714	87.5	0.356931	1.16547	matched (3)	matched (3)	matched (3)	matched (3)	matched (3)	matched (3)	matched (3)	matched (3)
184									None	>=150min/week													using only (2)	matched (3)	matched (3)
185	49	53.1901	female	58	>=50	married	up_secondary	middle_high	<150 min/week	None	yes	no	yes	no	no	yes	no	With CVD	60.7143	41.6667	-0.729785	-2.07633	matched (3)	matched (3)	matched (3)	matched (3)	matched (3)	matched (3)	matched (3)	matched (3)
186	12	62.2322	female	53	>=50	married	up_secondary	highest	None	None	no	no	no	no	no	no	no	None	67.8571	58.3333	-0.295099	-0.897497	matched (3)	matched (3)	matched (3)	matched (3)	matched (3)	matched (3)	matched (3)	matched (3)
187	14	121.891	female	33	30/39	single	bachelor_higher	highest	<150 min/week	<150min/week	no	no	no	no	no	no	no	None	67.8571	62.5	-0.295099	-0.602788	matched (3)	matched (3)	matched (3)	matched (3)	matched (3)	matched (3)	matched (3)	matched (3)
188	49	69.0459	female	33	30/39	married	up_secondary	middle_high	>=150min/week	None	yes	no	no	no	no	no	no	At risk of CVD	50	54.1667	-1.38181	-1.19221	matched (3)	matched (3)	matched (3)	matched (3)	matched (3)	matched (3)	matched (3)	matched (3)
189									<150 min/week	None													using only (2)	matched (3)	matched (3)
190	33	240.572	male	61	>=50	married	up_secondary	low_middle	>=150min/week	None	yes	no	yes	no	no	no	no	At risk of CVD	60.7143	83.3333	-0.729785	0.870759	matched (3)	matched (3)	matched (3)	matched (3)	matched (3)	matched (3)	matched (3)	matched (3)
191									<150 min/week	None													using only (2)	matched (3)	matched (3)
192	62	89.3161	female	46	40/49	married	bachelor_higher	highest	None	<150min/week	yes	no	no	no	no	no	no	None	78.5714	83.3333	0.356931	0.870759	matched (3)	matched (3)	matched (3)	matched (3)	matched (3)	matched (3)	matched (3)	matched (3)
193	51	98.0858	male	28	20/29	single	bachelor_higher	middle_high	None	<150min/week	no	no	no	no	no	no	no	None	75	50	0.139588	-1.48692	matched (3)	matched (3)	matched (3)	matched (3)	matched (3)	matched (3)	matched (3)	matched (3)
194	41	212.947	female	30	30/39	single	bachelor_higher	middle_high	<150 min/week	>=150min/week	no	no	no	no	no	no	no	None	82.1429	83.3333	0.574274	0.870759	matched (3)	matched (3)	matched (3)	matched (3)	matched (3)	matched (3)	matched (3)	matched (3)
195	9	74.6424	male	50	>=50	single	up_secondary	lowest	>=150min/week	None	no	no	no	yes	yes	no	no	At risk of CVD	64.2857	62.5	-0.512442	-0.602788	matched (3)	matched (3)	matched (3)	matched (3)	matched (3)	matched (3)	matched (3)	matched (3)
196	11	89.2828	female	47	40/49	divorced_widowed	bachelor_higher	highest	>=150min/week	None	no	no	yes	no	no	no	no	At risk of CVD	85.7143	83.3333	0.791618	0.870759	matched (3)	matched (3)	matched (3)	matched (3)	matched (3)	matched (3)	matched (3)	matched (3)
197	39	170.65	male	44	40/49	married	certificate_diploma	low_middle	None	>=150min/week	no	no	no	no	no	no	no	None	67.8571	75	-0.295099	0.28134	matched (3)	matched (3)	matched (3)	matched (3)	matched (3)	matched (3)	matched (3)	matched (3)
198									<150 min/week	None													using only (2)	matched (3)	matched (3)
199	21	390.638	female	23	20/29	single	certificate_diploma	highest	<150 min/week	>=150min/week	no	no	no	no	no	no	no	None	78.5714	79.1667	0.356931	0.576049	matched (3)	matched (3)	matched (3)	matched (3)	matched (3)	matched (3)	matched (3)	matched (3)
200	34	242.718	female	23	20/29	single	up_secondary	lowest	None	None	no	yes	no			no	no	At risk of CVD	32.1429	70.8333	-2.46853	-0.0133695	matched (3)	matched (3)	matched (3)	matched (3)	matched (3)	matched (3)	matched (3)	matched (3)
201	24	218.421	male	36	30/39	single	bachelor_higher	middle_high	None	>=150min/week	no	no	no	no	no	no	no	None	64.2857	75	-0.512442	0.28134	matched (3)	matched (3)	matched (3)	matched (3)	matched (3)	matched (3)	matched (3)	matched (3)
202	24	228.852	male	42	40/49	single	bachelor_higher	lowest	<150 min/week	None	no	no	no			no	no	None	32.1429	62.5	-2.46853	-0.602788	matched (3)	matched (3)	matched (3)	matched (3)	matched (3)	matched (3)	matched (3)	matched (3)
203	36	110.714	female	49	40/49	married	up_secondary	lowest	None	None	yes	no	no	no	no	yes	yes	With CVD	53.5714	87.5	-1.16447	1.16547	matched (3)	matched (3)	matched (3)	matched (3)	matched (3)	matched (3)	matched (3)	matched (3)
204	47	57.4115	male	50	>=50	married	up_secondary	lowest	<150 min/week	>=150min/week	yes	no	no	no	no	yes	no	With CVD	78.5714	54.1667	0.356931	-1.19221	matched (3)	matched (3)	matched (3)	matched (3)	matched (3)	matched (3)	matched (3)	matched (3)
205									<150 min/week	None													using only (2)	matched (3)	matched (3)
206	26	119.106	male	59	>=50	married	up_secondary	middle_high	None	None	yes	no	no	no	yes	yes	no	With CVD	46.4286	50	-1.59916	-1.48692	matched (3)	matched (3)	matched (3)	matched (3)	matched (3)	matched (3)	matched (3)	matched (3)
207	49	53.1901	female	56	>=50	divorced_widowed	up_secondary	lowest	<150 min/week	None	yes	no	no	no	no	no	no	At risk of CVD	64.2857	66.6667	-0.512442	-0.308078	matched (3)	matched (3)	matched (3)	matched (3)	matched (3)	matched (3)	matched (3)	matched (3)
208	42	41.5138	female	36	30/39	married	certificate_diploma	lowest	>=150min/week	None	no	no	no	no	no	no	no	None	78.5714	75	0.356931	0.28134	matched (3)	matched (3)	matched (3)	matched (3)	matched (3)	matched (3)	matched (3)	matched (3)
209									<150 min/week	None													using only (2)	matched (3)	matched (3)
210									>=150min/week	None													using only (2)	matched (3)	matched (3)
211	18	150.031	male	58	>=50	married	up_secondary	middle_high	<150 min/week	None	yes	yes	no	no	no	no	no	At risk of CVD	89.2857	75	1.00896	0.28134	matched (3)	matched (3)	matched (3)	matched (3)	matched (3)	matched (3)	matched (3)	matched (3)
212	46	72.9648	male	52	>=50	married	up_secondary	lowest	<150 min/week	None	no	no	no	no	no	no	no	None	78.5714	66.6667	0.356931	-0.308078	matched (3)	matched (3)	matched (3)	matched (3)	matched (3)	matched (3)	matched (3)	matched (3)
213	49	73.9756	female	37	30/39	married	up_secondary	low_middle	<150 min/week	None	no	no	no	yes	no	no	no	At risk of CVD	57.1429	37.5	-0.947128	-2.37104	matched (3)	matched (3)	matched (3)	matched (3)	matched (3)	matched (3)	matched (3)	matched (3)
214	47	43.5647	female	54	>=50	divorced_widowed	certificate_diploma	lowest	>=150min/week	None	yes	no	no	no	yes	no	no	At risk of CVD	71.4286	62.5	-0.077755	-0.602788	matched (3)	matched (3)	matched (3)	matched (3)	matched (3)	matched (3)	matched (3)	matched (3)
215	53	107.418	female	53	>=50	divorced_widowed	up_secondary	lowest	>=150min/week	None	yes	no	no	yes	yes	no	no	At risk of CVD	75	62.5	0.139588	-0.602788	matched (3)	matched (3)	matched (3)	matched (3)	matched (3)	matched (3)	matched (3)	matched (3)
216	54	315.528	male	24	20/29	single	certificate_diploma	lowest	<150 min/week	None	no	no	no	no	no	no	no	None	89.2857	83.3333	1.00896	0.870759	matched (3)	matched (3)	matched (3)	matched (3)	matched (3)	matched (3)	matched (3)	matched (3)
217									None	None													using only (2)	matched (3)	matched (3)
218	8	187.645	female	34	30/39	married	up_secondary	low_middle	<150 min/week	None	yes	no	no	yes	yes	no	no	At risk of CVD	39.2857	33.3333	-2.03384	-2.66575	matched (3)	matched (3)	matched (3)	matched (3)	matched (3)	matched (3)	matched (3)	matched (3)
219	55	97.601	female	43	40/49	single	up_secondary	lowest	None	None	no	no	no	no	no	no	no	None	78.5714	37.5	0.356931	-2.37104	matched (3)	matched (3)	matched (3)	matched (3)	matched (3)	matched (3)	matched (3)	matched (3)
220	63	84.2557	female	48	40/49	married	up_secondary	lowest	<150 min/week	>=150min/week	yes	no	no	yes	yes	no	no	At risk of CVD	50	62.5	-1.38181	-0.602788	matched (3)	matched (3)	matched (3)	matched (3)	matched (3)	matched (3)	matched (3)	matched (3)
221	51	63.1423	female	43	40/49	married	up_secondary	middle_high	>=150min/week	None	yes	no	no	yes	no	yes	no	With CVD	85.7143	58.3333	0.791618	-0.897497	matched (3)	matched (3)	matched (3)	matched (3)	matched (3)	matched (3)	matched (3)	matched (3)
222	51	57.1205	male	50	>=50	married	up_secondary	middle_high	None	None	yes	no	no	yes	yes	no	no	At risk of CVD	46.4286	58.3333	-1.59916	-0.897497	matched (3)	matched (3)	matched (3)	matched (3)	matched (3)	matched (3)	matched (3)	matched (3)
223	31	95.5955	female	37	30/39	married	certificate_diploma	middle_high	None	<150min/week	no	no	no		no	no	yes	With CVD	57.1429	75	-0.947128	0.28134	matched (3)	matched (3)	matched (3)	matched (3)	matched (3)	matched (3)	matched (3)	matched (3)
224	39	91.9113	female	51	>=50	divorced_widowed	certificate_diploma	low_middle	None	<150min/week	no	no	no	yes	yes	no	no	At risk of CVD	78.5714	70.8333	0.356931	-0.0133695	matched (3)	matched (3)	matched (3)	matched (3)	matched (3)	matched (3)	matched (3)	matched (3)
225									None	>=150min/week													using only (2)	matched (3)	matched (3)
226									<150 min/week	>=150min/week													using only (2)	matched (3)	matched (3)
227	26	157.984	female	32	30/39	divorced_widowed	up_secondary	lowest	None	<150min/week	no	no	no	yes	yes	no	no	At risk of CVD	75	79.1667	0.139588	0.576049	matched (3)	matched (3)	matched (3)	matched (3)	matched (3)	matched (3)	matched (3)	matched (3)
228	13	196.686	female	37	30/39	married	up_secondary	middle_high	<150 min/week	None	no	no	no	no	no	yes	no	With CVD	50	62.5	-1.38181	-0.602788	matched (3)	matched (3)	matched (3)	matched (3)	matched (3)	matched (3)	matched (3)	matched (3)
229									<150 min/week	None													using only (2)	matched (3)	matched (3)
230	63	242.04	female	24	20/29	single	certificate_diploma	low_middle	<150 min/week	None	no	no	no	yes	yes	no	no	At risk of CVD	42.8571	50	-1.8165	-1.48692	matched (3)	matched (3)	matched (3)	matched (3)	matched (3)	matched (3)	matched (3)	matched (3)
231									<150 min/week	<150min/week													using only (2)	matched (3)	matched (3)
232	35	242.756	female	46	40/49	single	up_secondary	lowest	>=150min/week	<150min/week	no	no	no	no	no	no	no	None	67.8571	54.1667	-0.295099	-1.19221	matched (3)	matched (3)	matched (3)	matched (3)	matched (3)	matched (3)	matched (3)	matched (3)
233	12	71.4046	female	55	>=50	married	up_secondary	lowest	None	<150min/week	yes	no	no	yes	yes	no	no	At risk of CVD	50	58.3333	-1.38181	-0.897497	matched (3)	matched (3)	matched (3)	matched (3)	matched (3)	matched (3)	matched (3)	matched (3)
234	40	198.66	male	28	20/29	married	certificate_diploma	low_middle	None	None	no	no	no	no	no	no	no	None	82.1429	83.3333	0.574274	0.870759	matched (3)	matched (3)	matched (3)	matched (3)	matched (3)	matched (3)	matched (3)	matched (3)
235	28	101.515	male	55	>=50	divorced_widowed	bachelor_higher	low_middle	>=150min/week	None	yes	no	no	no	no	no	no	At risk of CVD	57.1429	70.8333	-0.947128	-0.0133695	matched (3)	matched (3)	matched (3)	matched (3)	matched (3)	matched (3)	matched (3)	matched (3)
236	43	72.7942	female	46	40/49	married	certificate_diploma	.b	None	None	yes	no	yes			no	no	At risk of CVD	57.1429	75	-0.947128	0.28134	matched (3)	matched (3)	matched (3)	matched (3)	matched (3)	matched (3)	matched (3)	matched (3)
237	46	82.4646	female	30	30/39	married	up_secondary	lowest	None	None	no	no	no	no	no	no	no	None	64.2857	83.3333	-0.512442	0.870759	matched (3)	matched (3)	matched (3)	matched (3)	matched (3)	matched (3)	matched (3)	matched (3)
238	35	202.146	female	52	>=50	married	up_secondary	lowest	None	None	no	no	no		yes	yes	no	With CVD	28.5714	62.5	-2.68587	-0.602788	matched (3)	matched (3)	matched (3)	matched (3)	matched (3)	matched (3)	matched (3)	matched (3)
239	35	348.044	female	29	20/29	single	up_secondary	lowest	<150 min/week	None	no	no	no	no	no	no	no	None	53.5714	41.6667	-1.16447	-2.07633	matched (3)	matched (3)	matched (3)	matched (3)	matched (3)	matched (3)	matched (3)	matched (3)
240	40	151.147	female	29	20/29	married	bachelor_higher	low_middle	<150 min/week	None	no	no	no	yes	yes	yes	no	With CVD	67.8571	62.5	-0.295099	-0.602788	matched (3)	matched (3)	matched (3)	matched (3)	matched (3)	matched (3)	matched (3)	matched (3)
241	54	176.774	male	29	20/29	married	up_secondary	low_middle	<150 min/week	None	no	no	no	no	no	no	no	None	82.1429	75	0.574274	0.28134	matched (3)	matched (3)	matched (3)	matched (3)	matched (3)	matched (3)	matched (3)	matched (3)
242	46	125.293	male	29	20/29	married	up_secondary	low_middle	None	>=150min/week	no	no	no	no	no	no	no	None	67.8571	70.8333	-0.295099	-0.0133695	matched (3)	matched (3)	matched (3)	matched (3)	matched (3)	matched (3)	matched (3)	matched (3)
243									None	None													using only (2)	matched (3)	matched (3)
244	42	31.2413	female	47	40/49	single	bachelor_higher	middle_high	<150 min/week	None	no	no	no	no	no	no	no	None	50	70.8333	-1.38181	-0.0133695	matched (3)	matched (3)	matched (3)	matched (3)	matched (3)	matched (3)	matched (3)	matched (3)
245	13	183.579	female	31	30/39	married	up_secondary	low_middle	<150 min/week	None	no	no	no	no	no	no	no	None	78.5714	87.5	0.356931	1.16547	matched (3)	matched (3)	matched (3)	matched (3)	matched (3)	matched (3)	matched (3)	matched (3)
246	31	95.5955	female	39	30/39	married	up_secondary	lowest	None	None	no	no	no	yes	yes	no	no	At risk of CVD	32.1429	54.1667	-2.46853	-1.19221	matched (3)	matched (3)	matched (3)	matched (3)	matched (3)	matched (3)	matched (3)	matched (3)
247	22	82.8471	female	50	>=50	married	bachelor_higher	highest	None	>=150min/week	no	no	no	no	no	no	no	None	71.4286	66.6667	-0.077755	-0.308078	matched (3)	matched (3)	matched (3)	matched (3)	matched (3)	matched (3)	matched (3)	matched (3)
248	45	218.982	female	62	>=50	divorced_widowed	up_secondary	middle_high	<150 min/week	None	yes	no	no	no	no	no	no	At risk of CVD	60.7143	62.5	-0.729785	-0.602788	matched (3)	matched (3)	matched (3)	matched (3)	matched (3)	matched (3)	matched (3)	matched (3)
249	16	144.355	female	29	20/29	single	bachelor_higher	low_middle	<150 min/week	None	no	no	no	no	no	yes	no	With CVD	50	66.6667	-1.38181	-0.308078	matched (3)	matched (3)	matched (3)	matched (3)	matched (3)	matched (3)	matched (3)	matched (3)
250	22	99.4907	female	46	40/49	single	bachelor_higher	low_middle	<150 min/week	<150min/week	no	no	no	no	no	no	no	None	71.4286	70.8333	-0.077755	-0.0133695	matched (3)	matched (3)	matched (3)	matched (3)	matched (3)	matched (3)	matched (3)	matched (3)
251	33	136.041	male	48	40/49	married	up_secondary	lowest	None	None	yes	no	no	yes	yes	no	no	At risk of CVD	64.2857	54.1667	-0.512442	-1.19221	matched (3)	matched (3)	matched (3)	matched (3)	matched (3)	matched (3)	matched (3)	matched (3)
252									None	None													using only (2)	matched (3)	matched (3)
253	36	147.118	female	36	30/39	married	up_secondary	middle_high	<150 min/week	None	yes	no	no	yes	yes	no	no	At risk of CVD	75	87.5	0.139588	1.16547	matched (3)	matched (3)	matched (3)	matched (3)	matched (3)	matched (3)	matched (3)	matched (3)
254	57	101.856	female	52	>=50	married	up_secondary	middle_high	<150 min/week	None	yes	no	no	no	no	no	no	At risk of CVD	67.8571	75	-0.295099	0.28134	matched (3)	matched (3)	matched (3)	matched (3)	matched (3)	matched (3)	matched (3)	matched (3)
255									None	None													using only (2)	matched (3)	matched (3)
256	2	81.5184	female	52	>=50	divorced_widowed	up_secondary	lowest	None	None	yes	no	no		yes	no	no	At risk of CVD	57.1429	75	-0.947128	0.28134	matched (3)	matched (3)	matched (3)	matched (3)	matched (3)	matched (3)	matched (3)	matched (3)
257	37	178.944	female	43	40/49	married	certificate_diploma	low_middle	None	None	no	no	no	yes	yes	no	no	At risk of CVD	64.2857	66.6667	-0.512442	-0.308078	matched (3)	matched (3)	matched (3)	matched (3)	matched (3)	matched (3)	matched (3)	matched (3)
258	59	115.947	male	37	30/39	married	up_secondary	middle_high	None	>=150min/week	no	no	no	no	no	no	no	None	67.8571	50	-0.295099	-1.48692	matched (3)	matched (3)	matched (3)	matched (3)	matched (3)	matched (3)	matched (3)	matched (3)
259	35	348.044	female	26	20/29	single	up_secondary	lowest	<150 min/week	None	no	no	no			no	no	None	78.5714	66.6667	0.356931	-0.308078	matched (3)	matched (3)	matched (3)	matched (3)	matched (3)	matched (3)	matched (3)	matched (3)
260	3	118.604	male	39	30/39	married	bachelor_higher	highest	None	<150min/week	no	no	no	no	no	no	no	None	89.2857	87.5	1.00896	1.16547	matched (3)	matched (3)	matched (3)	matched (3)	matched (3)	matched (3)	matched (3)	matched (3)
261									>=150min/week	>=150min/week													using only (2)	matched (3)	matched (3)
262	57	151.706	female	30	30/39	single	bachelor_higher	low_middle	>=150min/week	None	no	no	no	no	no	no	no	None	78.5714	91.6667	0.356931	1.46018	matched (3)	matched (3)	matched (3)	matched (3)	matched (3)	matched (3)	matched (3)	matched (3)
263	48	129.453	female	34	30/39	married	up_secondary	lowest	<150 min/week	None	no	no	no	no	no	no	no	None	96.4286	70.8333	1.44365	-0.0133695	matched (3)	matched (3)	matched (3)	matched (3)	matched (3)	matched (3)	matched (3)	matched (3)
264	45	232.544	male	25	20/29	single	certificate_diploma	middle_high	None	None	yes	no	no	yes	yes	no	no	At risk of CVD	67.8571	58.3333	-0.295099	-0.897497	matched (3)	matched (3)	matched (3)	matched (3)	matched (3)	matched (3)	matched (3)	matched (3)
265	57	175.369	female	25	20/29	single	certificate_diploma	highest	<150 min/week	None	no	no	no	no	no	no	no	None	53.5714	75	-1.16447	0.28134	matched (3)	matched (3)	matched (3)	matched (3)	matched (3)	matched (3)	matched (3)	matched (3)
266	17	102.18	female	46	40/49	divorced_widowed	bachelor_higher	highest	<150 min/week	>=150min/week	yes	no	yes	no	no	no	no	At risk of CVD	85.7143	50	0.791618	-1.48692	matched (3)	matched (3)	matched (3)	matched (3)	matched (3)	matched (3)	matched (3)	matched (3)
267	8	201.043	female	35	30/39	married	bachelor_higher	low_middle	>=150min/week	>=150min/week	no	no	no	no	no	no	no	None	85.7143	75	0.791618	0.28134	matched (3)	matched (3)	matched (3)	matched (3)	matched (3)	matched (3)	matched (3)	matched (3)
268	7	88.4762	female	54	>=50	married	bachelor_higher	highest	>=150min/week	>=150min/week	yes	no	no	yes	no	no	no	At risk of CVD	75	54.1667	0.139588	-1.19221	matched (3)	matched (3)	matched (3)	matched (3)	matched (3)	matched (3)	matched (3)	matched (3)
269	44	138.264	male	28	20/29	single	certificate_diploma	lowest	<150 min/week	<150min/week	no	no	no	no	no	no	no	None	64.2857	79.1667	-0.512442	0.576049	matched (3)	matched (3)	matched (3)	matched (3)	matched (3)	matched (3)	matched (3)	matched (3)
270									None	None													using only (2)	matched (3)	matched (3)
271	2	140.354	female	27	20/29	single	up_secondary	lowest	<150 min/week	None	no	no	no	no	no	no	no	None	82.1429	70.8333	0.574274	-0.0133695	matched (3)	matched (3)	matched (3)	matched (3)	matched (3)	matched (3)	matched (3)	matched (3)
272	62	118.684	female	39	30/39	married	up_secondary	lowest	>=150min/week	None	no	no	no	yes	yes	no	no	At risk of CVD	82.1429	70.8333	0.574274	-0.0133695	matched (3)	matched (3)	matched (3)	matched (3)	matched (3)	matched (3)	matched (3)	matched (3)
273	10	101.038	male	51	>=50	married	up_secondary	lowest	<150 min/week	<150min/week	no	no	no	no	no	no	no	None	39.2857	37.5	-2.03384	-2.37104	matched (3)	matched (3)	matched (3)	matched (3)	matched (3)	matched (3)	matched (3)	matched (3)
274	51	149.528	female	24	20/29	single	certificate_diploma	middle_high	<150 min/week	None	no	no	no	no	no	no	no	None	85.7143	62.5	0.791618	-0.602788	matched (3)	matched (3)	matched (3)	matched (3)	matched (3)	matched (3)	matched (3)	matched (3)
275									<150 min/week	>=150min/week													using only (2)	matched (3)	matched (3)
276									None	None													using only (2)	matched (3)	matched (3)
277	48	299.839	female	24	20/29	single	up_secondary	low_middle	<150 min/week	None	no	no	no	yes	no	no	no	At risk of CVD	85.7143	70.8333	0.791618	-0.0133695	matched (3)	matched (3)	matched (3)	matched (3)	matched (3)	matched (3)	matched (3)	matched (3)
278									None	None													using only (2)	matched (3)	matched (3)
279	43	60.6166	female	54	>=50	married	up_secondary	lowest	>=150min/week	None	no	no	no	yes	no	yes	no	With CVD	64.2857	66.6667	-0.512442	-0.308078	matched (3)	matched (3)	matched (3)	matched (3)	matched (3)	matched (3)	matched (3)	matched (3)
280	19	281.709	male	27	20/29	single	up_secondary	lowest	None	None	no	no	no	no	no	yes	no	With CVD	28.5714	50	-2.68587	-1.48692	matched (3)	matched (3)	matched (3)	matched (3)	matched (3)	matched (3)	matched (3)	matched (3)
281	14	185.195	male	29	20/29	single	bachelor_higher	middle_high	<150 min/week	None	no	no	no	no	no	no	no	None	89.2857	58.3333	1.00896	-0.897497	matched (3)	matched (3)	matched (3)	matched (3)	matched (3)	matched (3)	matched (3)	matched (3)
282	34	104.791	female	30	30/39	married	up_secondary	low_middle	None	None	no	no	no	no	no	no	no	None	53.5714	79.1667	-1.16447	0.576049	matched (3)	matched (3)	matched (3)	matched (3)	matched (3)	matched (3)	matched (3)	matched (3)
283	13	138.401	male	56	>=50	married	up_secondary	low_middle	>=150min/week	None	yes	yes	no	yes	yes	no	no	At risk of CVD	82.1429	62.5	0.574274	-0.602788	matched (3)	matched (3)	matched (3)	matched (3)	matched (3)	matched (3)	matched (3)	matched (3)
284									<150 min/week	None													using only (2)	matched (3)	matched (3)
285	55	120.755	male	32	30/39	married	up_secondary	lowest	None	>=150min/week	no	no	no	no	no	no	no	None	78.5714	87.5	0.356931	1.16547	matched (3)	matched (3)	matched (3)	matched (3)	matched (3)	matched (3)	matched (3)	matched (3)
286	44	68.6069	male	55	>=50	married	up_secondary	lowest	<150 min/week	None	no	no	yes	no	no	no	no	At risk of CVD	75	83.3333	0.139588	0.870759	matched (3)	matched (3)	matched (3)	matched (3)	matched (3)	matched (3)	matched (3)	matched (3)
287	56	91.2899	female	33	30/39	divorced_widowed	up_secondary	lowest	None	None	no	no	no	no	no	no	no	None	92.8571	83.3333	1.2263	0.870759	matched (3)	matched (3)	matched (3)	matched (3)	matched (3)	matched (3)	matched (3)	matched (3)
288									>=150min/week	>=150min/week													using only (2)	matched (3)	matched (3)
289	31	59.9058	female	50	>=50	married	up_secondary	lowest	None	>=150min/week	no	no	no	no	no	no	no	None	67.8571	66.6667	-0.295099	-0.308078	matched (3)	matched (3)	matched (3)	matched (3)	matched (3)	matched (3)	matched (3)	matched (3)
290	58	105.341	female	36	30/39	divorced_widowed	up_secondary	lowest	None	None	no	no	no	no	no	yes	no	With CVD	67.8571	75	-0.295099	0.28134	matched (3)	matched (3)	matched (3)	matched (3)	matched (3)	matched (3)	matched (3)	matched (3)
291	31	59.9058	female	50	>=50	single	up_secondary	lowest	>=150min/week	None	no	no	no	no	no	no	no	None	82.1429	79.1667	0.574274	0.576049	matched (3)	matched (3)	matched (3)	matched (3)	matched (3)	matched (3)	matched (3)	matched (3)
292	36	134.304	female	41	40/49	married	up_secondary	lowest	<150 min/week	None	no	no	no	yes	yes	no	no	At risk of CVD	67.8571	79.1667	-0.295099	0.576049	matched (3)	matched (3)	matched (3)	matched (3)	matched (3)	matched (3)	matched (3)	matched (3)
293	52	115.203	male	25	20/29	single	certificate_diploma	highest	None	>=150min/week	no	no	no	no	no	no	no	None	78.5714	91.6667	0.356931	1.46018	matched (3)	matched (3)	matched (3)	matched (3)	matched (3)	matched (3)	matched (3)	matched (3)
294	40	158.225	male	33	30/39	married	up_secondary	low_middle	None	None	no	no	no	no	no	no	no	None	28.5714	66.6667	-2.68587	-0.308078	matched (3)	matched (3)	matched (3)	matched (3)	matched (3)	matched (3)	matched (3)	matched (3)
295									<150 min/week	None													using only (2)	matched (3)	matched (3)
296	56	211.445	female	23	20/29	single	certificate_diploma	middle_high	None	None	no	no	no	no	no	no	no	None	60.7143	58.3333	-0.729785	-0.897497	matched (3)	matched (3)	matched (3)	matched (3)	matched (3)	matched (3)	matched (3)	matched (3)
297	42	26.015	female	50	>=50	married	up_secondary	low_middle	>=150min/week	None	no	yes	no	no	yes	no	no	At risk of CVD	50	62.5	-1.38181	-0.602788	matched (3)	matched (3)	matched (3)	matched (3)	matched (3)	matched (3)	matched (3)	matched (3)
298									<150 min/week	None													using only (2)	matched (3)	matched (3)
299	40	302.848	female	24	20/29	single	certificate_diploma	middle_high	<150 min/week	<150min/week	no	no	no	no	no	no	no	None	53.5714	62.5	-1.16447	-0.602788	matched (3)	matched (3)	matched (3)	matched (3)	matched (3)	matched (3)	matched (3)	matched (3)
300									<150 min/week	None													using only (2)	matched (3)	matched (3)
301	41	246.162	female	29	20/29	married	bachelor_higher	low_middle	None	>=150min/week	no	no	no	no	no	no	no	None	82.1429	79.1667	0.574274	0.576049	matched (3)	matched (3)	matched (3)	matched (3)	matched (3)	matched (3)	matched (3)	matched (3)
302	49	46.3575	female	53	>=50	married	up_secondary	middle_high	<150 min/week	None	no	no	yes	no	no	no	no	At risk of CVD	92.8571	87.5	1.2263	1.16547	matched (3)	matched (3)	matched (3)	matched (3)	matched (3)	matched (3)	matched (3)	matched (3)
303									<150 min/week	None													using only (2)	matched (3)	matched (3)
304	20	48.9991	female	46	40/49	divorced_widowed	up_secondary	middle_high	None	None	no	no	no	no	no	no	no	None	53.5714	70.8333	-1.16447	-0.0133695	matched (3)	matched (3)	matched (3)	matched (3)	matched (3)	matched (3)	matched (3)	matched (3)
305	33	201.464	female	62	>=50	married	up_secondary	middle_high	<150 min/week	None	no	no	no	no	yes	no	no	At risk of CVD	57.1429	70.8333	-0.947128	-0.0133695	matched (3)	matched (3)	matched (3)	matched (3)	matched (3)	matched (3)	matched (3)	matched (3)
306	46	95.3274	female	25	20/29	single	certificate_diploma	low_middle	None	None	no	no	no	no	no	no	no	None	60.7143	87.5	-0.729785	1.16547	matched (3)	matched (3)	matched (3)	matched (3)	matched (3)	matched (3)	matched (3)	matched (3)
307	31	78.9465	male	53	>=50	married	up_secondary	lowest	None	<150min/week	yes	no	yes	yes	yes	yes	no	With CVD	60.7143	37.5	-0.729785	-2.37104	matched (3)	matched (3)	matched (3)	matched (3)	matched (3)	matched (3)	matched (3)	matched (3)
308	49	52.0542	male	55	>=50	married	up_secondary	middle_high	>=150min/week	None	yes	no	no	yes	yes	no	no	At risk of CVD	75	70.8333	0.139588	-0.0133695	matched (3)	matched (3)	matched (3)	matched (3)	matched (3)	matched (3)	matched (3)	matched (3)
309	54	113.797	female	40	40/49	married	up_secondary	middle_high	<150 min/week	None	no	no	no	no	no	no	no	None	96.4286	83.3333	1.44365	0.870759	matched (3)	matched (3)	matched (3)	matched (3)	matched (3)	matched (3)	matched (3)	matched (3)
310									<150 min/week	None													using only (2)	matched (3)	matched (3)
311	40	105.423	female	49	40/49	married	bachelor_higher	highest	None	<150min/week	no	no	no	yes	yes	no	no	At risk of CVD	42.8571	54.1667	-1.8165	-1.19221	matched (3)	matched (3)	matched (3)	matched (3)	matched (3)	matched (3)	matched (3)	matched (3)
312	14	185.195	male	25	20/29	single	bachelor_higher	highest	<150 min/week	None	no	no	no	no	no	no	no	None	78.5714	87.5	0.356931	1.16547	matched (3)	matched (3)	matched (3)	matched (3)	matched (3)	matched (3)	matched (3)	matched (3)
313	34	92.7197	male	54	>=50	married	bachelor_higher	highest	None	>=150min/week	yes	no	yes	no	no	no	no	At risk of CVD	85.7143	91.6667	0.791618	1.46018	matched (3)	matched (3)	matched (3)	matched (3)	matched (3)	matched (3)	matched (3)	matched (3)
314	24	425.216	female	23	20/29	single	up_secondary	highest	>=150min/week	>=150min/week	no	no	no			no	no	None	78.5714	79.1667	0.356931	0.576049	matched (3)	matched (3)	matched (3)	matched (3)	matched (3)	matched (3)	matched (3)	matched (3)
315	3	66.9303	female	50	>=50	married	bachelor_higher	highest	<150 min/week	>=150min/week	yes	no	no	yes	no	no	no	At risk of CVD	64.2857	83.3333	-0.512442	0.870759	matched (3)	matched (3)	matched (3)	matched (3)	matched (3)	matched (3)	matched (3)	matched (3)
316									None	>=150min/week													using only (2)	matched (3)	matched (3)
317	8	181.291	male	48	40/49	married	bachelor_higher	middle_high	None	<150min/week	yes	yes	no	yes	yes	no	no	At risk of CVD	53.5714	58.3333	-1.16447	-0.897497	matched (3)	matched (3)	matched (3)	matched (3)	matched (3)	matched (3)	matched (3)	matched (3)
318	20	48.9991	female	49	40/49	married	up_secondary	highest	>=150min/week	None	no	no	no	no	no	no	no	None	64.2857	75	-0.512442	0.28134	matched (3)	matched (3)	matched (3)	matched (3)	matched (3)	matched (3)	matched (3)	matched (3)
319	28	192.654	female	60	>=50	married	up_secondary	low_middle	None	None	yes	no	yes	no	no	no	no	At risk of CVD	60.7143	45.8333	-0.729785	-1.78162	matched (3)	matched (3)	matched (3)	matched (3)	matched (3)	matched (3)	matched (3)	matched (3)
320									>=150min/week	None													using only (2)	matched (3)	matched (3)
321	18	213.213	female	38	30/39	married	bachelor_higher		<150 min/week	None	no	no	no			no	no	None					matched (3)	matched (3)	matched (3)	matched (3)	matched (3)	matched (3)	matched (3)	matched (3)
322	44	87.9199	male	46	40/49	divorced_widowed	bachelor_higher	highest	None	None	no	no	no	no	no	no	no	None	85.7143	100	0.791618	2.0496	matched (3)	matched (3)	matched (3)	matched (3)	matched (3)	matched (3)	matched (3)	matched (3)
323	61	75.606	female	50	>=50	divorced_widowed	up_secondary	highest	None	>=150min/week	no	no	no	no	no	no	no	None	57.1429	83.3333	-0.947128	0.870759	matched (3)	matched (3)	matched (3)	matched (3)	matched (3)	matched (3)	matched (3)	matched (3)
324	2	93.5334	female	56	>=50	married	up_secondary	middle_high	<150 min/week	None	yes	no	no	yes	yes	no	no	At risk of CVD	46.4286	66.6667	-1.59916	-0.308078	matched (3)	matched (3)	matched (3)	matched (3)	matched (3)	matched (3)	matched (3)	matched (3)
325									<150 min/week	None													using only (2)	matched (3)	matched (3)
326									None	None													using only (2)	matched (3)	matched (3)
327	57	230.496	male	26	20/29	single	certificate_diploma	highest	<150 min/week	None	no	no	no	yes	yes	no	no	At risk of CVD	85.7143	66.6667	0.791618	-0.308078	matched (3)	matched (3)	matched (3)	matched (3)	matched (3)	matched (3)	matched (3)	matched (3)
328									None	>=150min/week													using only (2)	matched (3)	matched (3)
329	11	118.64	female	38	30/39	married	up_secondary	middle_high	None	None	no	no	no	no	no	no	no	None	39.2857	83.3333	-2.03384	0.870759	matched (3)	matched (3)	matched (3)	matched (3)	matched (3)	matched (3)	matched (3)	matched (3)
330	11	256.482	female	24	20/29	single	certificate_diploma	highest	None	None	yes	no	no	no	no	no	no	None	67.8571	87.5	-0.295099	1.16547	matched (3)	matched (3)	matched (3)	matched (3)	matched (3)	matched (3)	matched (3)	matched (3)
331	18	133.612	female	51	>=50	married	up_secondary	highest	None	None	yes	no	no	no	yes	no	no	At risk of CVD	82.1429	83.3333	0.574274	0.870759	matched (3)	matched (3)	matched (3)	matched (3)	matched (3)	matched (3)	matched (3)	matched (3)
332	51	57.1205	male	53	>=50	married	bachelor_higher	highest	None	>=150min/week	yes	yes	no	no	no	no	no	At risk of CVD	82.1429	83.3333	0.574274	0.870759	matched (3)	matched (3)	matched (3)	matched (3)	matched (3)	matched (3)	matched (3)	matched (3)
333									>=150min/week	None													using only (2)	matched (3)	matched (3)
334	6	160.192	male	35	30/39	married	bachelor_higher	highest	None	<150min/week	no	no	no	no	no	yes	no	With CVD	67.8571	70.8333	-0.295099	-0.0133695	matched (3)	matched (3)	matched (3)	matched (3)	matched (3)	matched (3)	matched (3)	matched (3)
335	22	109.18	male	53	>=50	married	bachelor_higher	highest	>=150min/week	None	yes	no	no	no	no	yes	no	With CVD	57.1429	75	-0.947128	0.28134	matched (3)	matched (3)	matched (3)	matched (3)	matched (3)	matched (3)	matched (3)	matched (3)
336	21	457.382	male	23	20/29	single	certificate_diploma	highest	<150 min/week	None	no	no	no	no	no	no	no	None	78.5714	75	0.356931	0.28134	matched (3)	matched (3)	matched (3)	matched (3)	matched (3)	matched (3)	matched (3)	matched (3)
337	14	145.021	male	37	30/39	single	bachelor_higher	highest	<150 min/week	>=150min/week	no	no	no	yes	yes	no	no	At risk of CVD	71.4286	79.1667	-0.077755	0.576049	matched (3)	matched (3)	matched (3)	matched (3)	matched (3)	matched (3)	matched (3)	matched (3)
338	17	85.0866	female	54	>=50	divorced_widowed	bachelor_higher	highest	>=150min/week	None	no	no	yes	no	no	no	no	At risk of CVD	85.7143	75	0.791618	0.28134	matched (3)	matched (3)	matched (3)	matched (3)	matched (3)	matched (3)	matched (3)	matched (3)
339	20	86.949	female	61	>=50	divorced_widowed	up_secondary	middle_high	<150 min/week	<150min/week	yes	no	no	no	no	yes	no	With CVD	75	75	0.139588	0.28134	matched (3)	matched (3)	matched (3)	matched (3)	matched (3)	matched (3)	matched (3)	matched (3)
340	61	136.27	male	30	30/39	single	bachelor_higher	middle_high	None	>=150min/week	yes	no	no	yes	yes	no	no	At risk of CVD	60.7143	75	-0.729785	0.28134	matched (3)	matched (3)	matched (3)	matched (3)	matched (3)	matched (3)	matched (3)	matched (3)
341	34	242.718	female	24	20/29	single	certificate_diploma	middle_high	<150 min/week	None	no	no	no	no	no	no	no	None	89.2857	75	1.00896	0.28134	matched (3)	matched (3)	matched (3)	matched (3)	matched (3)	matched (3)	matched (3)	matched (3)
342	41	246.162	female	27	20/29	single	bachelor_higher	low_middle	None	>=150min/week	yes	no	no	no	no	no	no	At risk of CVD	67.8571	79.1667	-0.295099	0.576049	matched (3)	matched (3)	matched (3)	matched (3)	matched (3)	matched (3)	matched (3)	matched (3)
343	27	58.1634	female	59	>=50	married	certificate_diploma	middle_high	<150 min/week	None	yes	no	no	no	no	no	no	At risk of CVD	60.7143	62.5	-0.729785	-0.602788	matched (3)	matched (3)	matched (3)	matched (3)	matched (3)	matched (3)	matched (3)	matched (3)
344	8	125.985	female	50	>=50	married	bachelor_higher	middle_high	<150 min/week	<150min/week	no	no	no	no	no	no	no	None	92.8571	54.1667	1.2263	-1.19221	matched (3)	matched (3)	matched (3)	matched (3)	matched (3)	matched (3)	matched (3)	matched (3)
345									None	>=150min/week													using only (2)	matched (3)	matched (3)
346	32	115.622	female	53	>=50	married	up_secondary	highest	<150 min/week	None	no	no	no	no	no	no	no	None	53.5714	54.1667	-1.16447	-1.19221	matched (3)	matched (3)	matched (3)	matched (3)	matched (3)	matched (3)	matched (3)	matched (3)
347									None	None													using only (2)	matched (3)	matched (3)
348	33	113.533	female	46	40/49	married	up_secondary	highest	None	None	yes	no	no	no	no	no	no	None	64.2857	66.6667	-0.512442	-0.308078	matched (3)	matched (3)	matched (3)	matched (3)	matched (3)	matched (3)	matched (3)	matched (3)
349									None	>=150min/week													using only (2)	matched (3)	matched (3)
350									>=150min/week	None													using only (2)	matched (3)	matched (3)
351	40	130.752	female	31	30/39	single	bachelor_higher	low_middle	<150 min/week	None	no	no	no	yes	yes	no	no	At risk of CVD	85.7143	79.1667	0.791618	0.576049	matched (3)	matched (3)	matched (3)	matched (3)	matched (3)	matched (3)	matched (3)	matched (3)
352	45	123.405	female	48	40/49	married	up_secondary	.b	>=150min/week	None	yes	no	no			yes	no	With CVD	64.2857	45	-0.512442	-1.84057	matched (3)	matched (3)	matched (3)	matched (3)	matched (3)	matched (3)	matched (3)	matched (3)
353	28	101.515	male	56	>=50	divorced_widowed	certificate_diploma	lowest	>=150min/week	None	no	no	no	no	no	no	no	None	92.8571	91.6667	1.2263	1.46018	matched (3)	matched (3)	matched (3)	matched (3)	matched (3)	matched (3)	matched (3)	matched (3)
354	20	59.4395	female	42	40/49	married	certificate_diploma	highest	None	None	no	no	no	no	no	no	no	None	39.2857	54.1667	-2.03384	-1.19221	matched (3)	matched (3)	matched (3)	matched (3)	matched (3)	matched (3)	matched (3)	matched (3)
355									<150 min/week	None													using only (2)	matched (3)	matched (3)
356	5	123.483	female	47	40/49	married	bachelor_higher	highest	<150 min/week	None	no	no	no	no	no	no	no	None	57.1429	83.3333	-0.947128	0.870759	matched (3)	matched (3)	matched (3)	matched (3)	matched (3)	matched (3)	matched (3)	matched (3)
357	6	103.723	female	58	>=50	single	bachelor_higher	highest	>=150min/week	None	no	no	yes	no	no	no	no	At risk of CVD	39.2857	58.3333	-2.03384	-0.897497	matched (3)	matched (3)	matched (3)	matched (3)	matched (3)	matched (3)	matched (3)	matched (3)
358	15	87.4007	female	57	>=50	divorced_widowed	certificate_diploma	middle_high	<150 min/week	None	no	no	yes	no	no	no	no	At risk of CVD	82.1429	79.1667	0.574274	0.576049	matched (3)	matched (3)	matched (3)	matched (3)	matched (3)	matched (3)	matched (3)	matched (3)
359									None	>=150min/week													using only (2)	matched (3)	matched (3)
360	42	37.898	female	40	40/49	divorced_widowed	bachelor_higher	lowest	>=150min/week	None	yes	no	no	yes		yes	no	With CVD	89.2857	87.5	1.00896	1.16547	matched (3)	matched (3)	matched (3)	matched (3)	matched (3)	matched (3)	matched (3)	matched (3)
361	28	108.568	female	49	40/49	divorced_widowed	bachelor_higher	middle_high	None	None	no	no	no	no	no	no	no	None	89.2857	79.1667	1.00896	0.576049	matched (3)	matched (3)	matched (3)	matched (3)	matched (3)	matched (3)	matched (3)	matched (3)
362	11	97.9776	male	53	>=50	married	bachelor_higher	highest	>=150min/week	None	yes	no	no	yes	yes	no	no	At risk of CVD	67.8571	70.8333	-0.295099	-0.0133695	matched (3)	matched (3)	matched (3)	matched (3)	matched (3)	matched (3)	matched (3)	matched (3)
363	23	148.075	male	53	>=50	divorced_widowed	bachelor_higher	highest	None	None	yes	no	yes	yes	yes	yes	no	With CVD	60.7143	83.3333	-0.729785	0.870759	matched (3)	matched (3)	matched (3)	matched (3)	matched (3)	matched (3)	matched (3)	matched (3)
364	62	89.3161	female	45	40/49	married	bachelor_higher	highest	>=150min/week	None	no	no	no	no	no	no	no	None	89.2857	75	1.00896	0.28134	matched (3)	matched (3)	matched (3)	matched (3)	matched (3)	matched (3)	matched (3)	matched (3)
365	23	161.686	male	49	40/49	married	bachelor_higher	highest	<150 min/week	None	yes	no	yes			no	no	At risk of CVD	25	70.8333	-2.90322	-0.0133695	matched (3)	matched (3)	matched (3)	matched (3)	matched (3)	matched (3)	matched (3)	matched (3)
366	62	134.051	male	31	30/39	married	up_secondary	low_middle	None	None	no	no	no	yes	no	no	no	At risk of CVD	71.4286	79.1667	-0.077755	0.576049	matched (3)	matched (3)	matched (3)	matched (3)	matched (3)	matched (3)	matched (3)	matched (3)
367									None	None													using only (2)	matched (3)	matched (3)
368	28	134.652	female	34	30/39	married	bachelor_higher	middle_high	<150 min/week	None	no	no	no	no	no	no	no	None	71.4286	70.8333	-0.077755	-0.0133695	matched (3)	matched (3)	matched (3)	matched (3)	matched (3)	matched (3)	matched (3)	matched (3)
369									None	<150min/week													using only (2)	matched (3)	matched (3)
370	61	86.7496	female	59	>=50	married	up_secondary	middle_high	<150 min/week	None	no	no	no	no	yes	no	no	At risk of CVD	85.7143	79.1667	0.791618	0.576049	matched (3)	matched (3)	matched (3)	matched (3)	matched (3)	matched (3)	matched (3)	matched (3)
371	40	105.423	female	49	40/49	married	up_secondary	middle_high	<150 min/week	>=150min/week	yes	no	no	no	no	no	no	At risk of CVD	67.8571	41.6667	-0.295099	-2.07633	matched (3)	matched (3)	matched (3)	matched (3)	matched (3)	matched (3)	matched (3)	matched (3)
372									<150 min/week	None													using only (2)	matched (3)	matched (3)
373	4	136.188	female	27	20/29	single	bachelor_higher	low_middle	<150 min/week	<150min/week	no	no	no	no	no	no	no	None	67.8571	79.1667	-0.295099	0.576049	matched (3)	matched (3)	matched (3)	matched (3)	matched (3)	matched (3)	matched (3)	matched (3)
374	57	230.496	male	25	20/29	single	bachelor_higher	lowest	<150 min/week	<150min/week	no	no	no	no	no	no	no	None	82.1429	79.1667	0.574274	0.576049	matched (3)	matched (3)	matched (3)	matched (3)	matched (3)	matched (3)	matched (3)	matched (3)
375	36	147.118	female	37	30/39	married	up_secondary	low_middle	>=150min/week	None	no	no	no	no	no	no	no	None	50	70.8333	-1.38181	-0.0133695	matched (3)	matched (3)	matched (3)	matched (3)	matched (3)	matched (3)	matched (3)	matched (3)
376	36	132.664	male	48	40/49	divorced_widowed	bachelor_higher	highest	>=150min/week	None	no	no	no	no	no	no	no	None	82.1429	83.3333	0.574274	0.870759	matched (3)	matched (3)	matched (3)	matched (3)	matched (3)	matched (3)	matched (3)	matched (3)
377	31	68.7353	female	55	>=50	married	up_secondary	lowest	<150 min/week	None	yes	no	no	no	no	no	no	At risk of CVD	67.8571	79.1667	-0.295099	0.576049	matched (3)	matched (3)	matched (3)	matched (3)	matched (3)	matched (3)	matched (3)	matched (3)
378									None	>=150min/week													using only (2)	matched (3)	matched (3)
379	63	104.499	female	34	30/39	single	bachelor_higher	middle_high	<150 min/week	>=150min/week	no	no	no	no	no	no	no	None	89.2857	87.5	1.00896	1.16547	matched (3)	matched (3)	matched (3)	matched (3)	matched (3)	matched (3)	matched (3)	matched (3)
380	41	257.69	male	30	30/39	married	bachelor_higher	middle_high	None	<150min/week	no	no	no	no	no	no	no	None	71.4286	83.3333	-0.077755	0.870759	matched (3)	matched (3)	matched (3)	matched (3)	matched (3)	matched (3)	matched (3)	matched (3)
381	12	89.5511	male	45	40/49	married	up_secondary	low_middle	>=150min/week	None	no	no	no	no	no	no	no	None	71.4286	79.1667	-0.077755	0.576049	matched (3)	matched (3)	matched (3)	matched (3)	matched (3)	matched (3)	matched (3)	matched (3)
382	11	85.3049	female	56	>=50	divorced_widowed	up_secondary	lowest	None	None	yes	no	no	yes	yes	no	no	At risk of CVD	85.7143	41.6667	0.791618	-2.07633	matched (3)	matched (3)	matched (3)	matched (3)	matched (3)	matched (3)	matched (3)	matched (3)
383									None	None													using only (2)	matched (3)	matched (3)
384	42	26.015	female	52	>=50	single	certificate_diploma	highest	>=150min/week	None	no	no	no	no	no	no	no	None	67.8571	45.8333	-0.295099	-1.78162	matched (3)	matched (3)	matched (3)	matched (3)	matched (3)	matched (3)	matched (3)	matched (3)
385	44	73.373	female	46	40/49	married	up_secondary	lowest	>=150min/week	None	no	no	no	yes	yes	no	no	At risk of CVD	89.2857	66.6667	1.00896	-0.308078	matched (3)	matched (3)	matched (3)	matched (3)	matched (3)	matched (3)	matched (3)	matched (3)
386	30	122.997	male	57	>=50	married	up_secondary	lowest	<150 min/week	None	yes	no	no	no	no	yes	no	With CVD	82.1429	62.5	0.574274	-0.602788	matched (3)	matched (3)	matched (3)	matched (3)	matched (3)	matched (3)	matched (3)	matched (3)
387	58	96.1655	female	40	40/49	married	bachelor_higher	highest	None	<150min/week	no	no	no	no	no	no	no	None	78.5714	83.3333	0.356931	0.870759	matched (3)	matched (3)	matched (3)	matched (3)	matched (3)	matched (3)	matched (3)	matched (3)
388	42	26.015	female	52	>=50	single	bachelor_higher	highest	None	None	no	no	yes	no	yes	no	no	At risk of CVD	78.5714	70.8333	0.356931	-0.0133695	matched (3)	matched (3)	matched (3)	matched (3)	matched (3)	matched (3)	matched (3)	matched (3)
389	11	74.3469	female	54	>=50	married	certificate_diploma	highest	None	None	no	no	no	no	no	no	no	None	82.1429	83.3333	0.574274	0.870759	matched (3)	matched (3)	matched (3)	matched (3)	matched (3)	matched (3)	matched (3)	matched (3)
390	29	122.183	female	30	30/39	divorced_widowed	up_secondary	lowest	<150 min/week	None	no	no	no	no	no	no	no	None	78.5714	79.1667	0.356931	0.576049	matched (3)	matched (3)	matched (3)	matched (3)	matched (3)	matched (3)	matched (3)	matched (3)
391	33	213.941	male	25	20/29	single	certificate_diploma	lowest	None	<150min/week	no	no	no			no	no	None	78.5714	62.5	0.356931	-0.602788	matched (3)	matched (3)	matched (3)	matched (3)	matched (3)	matched (3)	matched (3)	matched (3)
392	12	140.829	male	28	20/29	single	up_secondary	low_middle	<150 min/week	<150min/week	no	no	no	no	no	no	no	None	78.5714	66.6667	0.356931	-0.308078	matched (3)	matched (3)	matched (3)	matched (3)	matched (3)	matched (3)	matched (3)	matched (3)
393	22	119.216	male	47	40/49	married	bachelor_higher	highest	<150 min/week	None	no	no	yes	no	no	no	no	At risk of CVD	82.1429	79.1667	0.574274	0.576049	matched (3)	matched (3)	matched (3)	matched (3)	matched (3)	matched (3)	matched (3)	matched (3)
394	28	119.141	male	51	>=50	divorced_widowed	bachelor_higher	middle_high	<150 min/week	>=150min/week	yes	no	no	yes	yes	no	no	At risk of CVD	60.7143	70.8333	-0.729785	-0.0133695	matched (3)	matched (3)	matched (3)	matched (3)	matched (3)	matched (3)	matched (3)	matched (3)
395	19	286.529	male	30	30/39	married	up_secondary	low_middle	None	<150min/week	no	no	no	no	no	no	no	None	92.8571	66.6667	1.2263	-0.308078	matched (3)	matched (3)	matched (3)	matched (3)	matched (3)	matched (3)	matched (3)	matched (3)
396	46	66.4897	female	47	40/49	single	up_secondary	lowest	>=150min/week	None	no	no	no	no	no	no	no	None	75	83.3333	0.139588	0.870759	matched (3)	matched (3)	matched (3)	matched (3)	matched (3)	matched (3)	matched (3)	matched (3)
397	9	68.0184	female	46	40/49	married	up_secondary	lowest	<150 min/week	None	yes	no	no	no	no	no	no	At risk of CVD	39.2857	33.3333	-2.03384	-2.66575	matched (3)	matched (3)	matched (3)	matched (3)	matched (3)	matched (3)	matched (3)	matched (3)
398	36	163.371	male	37	30/39	married	bachelor_higher	highest	None	>=150min/week	no	no	no	no	no	no	no	None	50	62.5	-1.38181	-0.602788	matched (3)	matched (3)	matched (3)	matched (3)	matched (3)	matched (3)	matched (3)	matched (3)
399	34	104.791	female	30	30/39	divorced_widowed	up_secondary	lowest	>=150min/week	None	no	no	no	no	no	no	no	None	64.2857	50	-0.512442	-1.48692	matched (3)	matched (3)	matched (3)	matched (3)	matched (3)	matched (3)	matched (3)	matched (3)
400	4	90.7573	female	59	>=50	single	bachelor_higher	middle_high	None	>=150min/week	no	no	no	no	no	no	no	None	71.4286	70.8333	-0.077755	-0.0133695	matched (3)	matched (3)	matched (3)	matched (3)	matched (3)	matched (3)	matched (3)	matched (3)
401									None	None													using only (2)	matched (3)	matched (3)
402									<150 min/week	None													using only (2)	matched (3)	matched (3)
403	37	211.492	female	27	20/29	single	bachelor_higher	lowest	<150 min/week	>=150min/week	no	no	no	no	no	no	no	None	64.2857	66.6667	-0.512442	-0.308078	matched (3)	matched (3)	matched (3)	matched (3)	matched (3)	matched (3)	matched (3)	matched (3)
404	10	122.345	female	36	30/39	single	bachelor_higher	middle_high	None	None	no	no	no	no	no	no	no	None	64.2857	87.5	-0.512442	1.16547	matched (3)	matched (3)	matched (3)	matched (3)	matched (3)	matched (3)	matched (3)	matched (3)
405	24	222.158	male	32	30/39	married	bachelor_higher	highest	<150 min/week	None	no	no	no	no	no	no	no	None	75	83.3333	0.139588	0.870759	matched (3)	matched (3)	matched (3)	matched (3)	matched (3)	matched (3)	matched (3)	matched (3)
406									>=150min/week	None													using only (2)	matched (3)	matched (3)
407	34	104.791	female	32	30/39	married	certificate_diploma	lowest	<150 min/week	None	no	no	no	no	no	no	no	None	67.8571	70.8333	-0.295099	-0.0133695	matched (3)	matched (3)	matched (3)	matched (3)	matched (3)	matched (3)	matched (3)	matched (3)
408	13	212.213	female	29	20/29	single	up_secondary	middle_high	None	None	no	no	no	no	no	no	no	None	100	91.6667	1.66099	1.46018	matched (3)	matched (3)	matched (3)	matched (3)	matched (3)	matched (3)	matched (3)	matched (3)
409	39	133.894	female	43	40/49	married	up_secondary	lowest	<150 min/week	None	no	no	no	no	no	no	no	None	67.8571	70.8333	-0.295099	-0.0133695	matched (3)	matched (3)	matched (3)	matched (3)	matched (3)	matched (3)	matched (3)	matched (3)
410									None	None													using only (2)	matched (3)	matched (3)
411	34	84.4915	female	46	40/49	married	up_secondary	lowest	None	None	no	no	no	no	no	no	no	None	60.7143	66.6667	-0.729785	-0.308078	matched (3)	matched (3)	matched (3)	matched (3)	matched (3)	matched (3)	matched (3)	matched (3)
412	49	69.0459	female	31	30/39	married	up_secondary	lowest	None	None	yes	no	no	no	no	yes	no	With CVD	53.5714	70.8333	-1.16447	-0.0133695	matched (3)	matched (3)	matched (3)	matched (3)	matched (3)	matched (3)	matched (3)	matched (3)
413									None	>=150min/week													using only (2)	matched (3)	matched (3)
414	53	370.568	female	24	20/29	single	up_secondary	middle_high	<150 min/week	None	no	no	no	yes	yes	no	no	At risk of CVD	78.5714	62.5	0.356931	-0.602788	matched (3)	matched (3)	matched (3)	matched (3)	matched (3)	matched (3)	matched (3)	matched (3)
415	33	140.81	female	34	30/39	married	up_secondary	lowest	<150 min/week	None	no	no	no	no	no	no	no	None	75	75	0.139588	0.28134	matched (3)	matched (3)	matched (3)	matched (3)	matched (3)	matched (3)	matched (3)	matched (3)
416	63	70.1608	female	52	>=50	married	up_secondary	low_middle	<150 min/week	None	no	no	no	no	yes	no	no	At risk of CVD	64.2857	79.1667	-0.512442	0.576049	matched (3)	matched (3)	matched (3)	matched (3)	matched (3)	matched (3)	matched (3)	matched (3)
417	53	154.572	male	47	40/49	married	up_secondary	lowest	None	None	no	no	no	no	no	no	no	None	60.7143	66.6667	-0.729785	-0.308078	matched (3)	matched (3)	matched (3)	matched (3)	matched (3)	matched (3)	matched (3)	matched (3)
418	48	299.839	female	23	20/29	married	up_secondary	lowest	<150 min/week	None	no	no	no	yes	no	no	no	At risk of CVD	53.5714	41.6667	-1.16447	-2.07633	matched (3)	matched (3)	matched (3)	matched (3)	matched (3)	matched (3)	matched (3)	matched (3)
419	11	138.039	male	44	40/49	married	up_secondary	middle_high	None	<150min/week	no	no	no			no	no	None	67.8571	66.6667	-0.295099	-0.308078	matched (3)	matched (3)	matched (3)	matched (3)	matched (3)	matched (3)	matched (3)	matched (3)
420									None	None													using only (2)	matched (3)	matched (3)
421									<150 min/week	None													using only (2)	matched (3)	matched (3)
422	45	163.982	female	37	30/39	married	up_secondary	middle_high	None	None	no	no	no	yes	yes	no	no	At risk of CVD	89.2857	95.8333	1.00896	1.75489	matched (3)	matched (3)	matched (3)	matched (3)	matched (3)	matched (3)	matched (3)	matched (3)
423	54	89.6296	female	57	>=50	divorced_widowed	up_secondary	lowest	None	None	yes	no	no	no	no	no	no	At risk of CVD	85.7143	75	0.791618	0.28134	matched (3)	matched (3)	matched (3)	matched (3)	matched (3)	matched (3)	matched (3)	matched (3)
424	9	56.6398	female	53	>=50	married	up_secondary	lowest	None	None	no	no	no	no	no	no	no	None	50	50	-1.38181	-1.48692	matched (3)	matched (3)	matched (3)	matched (3)	matched (3)	matched (3)	matched (3)	matched (3)
425	33	150.864	female	39	30/39	married	up_secondary	low_middle	<150 min/week	None	no	no	no	no	no	no	no	None	67.8571	66.6667	-0.295099	-0.308078	matched (3)	matched (3)	matched (3)	matched (3)	matched (3)	matched (3)	matched (3)	matched (3)
426	44	61.0986	female	53	>=50	married	up_secondary	lowest	>=150min/week	None	no	no	no	no	yes	no	no	At risk of CVD	32.1429	50	-2.46853	-1.48692	matched (3)	matched (3)	matched (3)	matched (3)	matched (3)	matched (3)	matched (3)	matched (3)
427	35	348.044	female	27	20/29	married	up_secondary	lowest	None	None	no	no	no	no	no	no	no	None	89.2857	83.3333	1.00896	0.870759	matched (3)	matched (3)	matched (3)	matched (3)	matched (3)	matched (3)	matched (3)	matched (3)
428	41	228.151	female	39	30/39	single	certificate_diploma	lowest	None	None	no	no	no	no	no	yes	no	With CVD	78.5714	75	0.356931	0.28134	matched (3)	matched (3)	matched (3)	matched (3)	matched (3)	matched (3)	matched (3)	matched (3)
429	12	107.148	female	27	20/29	married	up_secondary	lowest	>=150min/week	None	no	no	no		yes	no	no	At risk of CVD	75	58.3333	0.139588	-0.897497	matched (3)	matched (3)	matched (3)	matched (3)	matched (3)	matched (3)	matched (3)	matched (3)
430	48	138.696	female	36	30/39	married	up_secondary	lowest	<150 min/week	None	yes	no	no	yes	yes	no	no	At risk of CVD	71.4286	54.1667	-0.077755	-1.19221	matched (3)	matched (3)	matched (3)	matched (3)	matched (3)	matched (3)	matched (3)	matched (3)
431									None	<150min/week													using only (2)	matched (3)	matched (3)
432	42	31.2413	female	46	40/49	married	up_secondary	lowest	<150 min/week	None	no	no	no	no	no	no	no	None	75	33.3333	0.139588	-2.66575	matched (3)	matched (3)	matched (3)	matched (3)	matched (3)	matched (3)	matched (3)	matched (3)
433	57	189.114	male	40	40/49	married	up_secondary	lowest	<150 min/week	None	yes	no	no	no	no	no	no	At risk of CVD	32.1429	33.3333	-2.46853	-2.66575	matched (3)	matched (3)	matched (3)	matched (3)	matched (3)	matched (3)	matched (3)	matched (3)
434									None	None													using only (2)	matched (3)	matched (3)
435	34	84.4915	female	47	40/49	single	up_secondary	middle_high	<150 min/week	None	yes	no	no	no	no	no	no	At risk of CVD	71.4286	70.8333	-0.077755	-0.0133695	matched (3)	matched (3)	matched (3)	matched (3)	matched (3)	matched (3)	matched (3)	matched (3)
436	48	99.7255	female	58	>=50	married	up_secondary	lowest	None	None	no	no	no	no	yes	no	no	At risk of CVD	32.1429	70.8333	-2.46853	-0.0133695	matched (3)	matched (3)	matched (3)	matched (3)	matched (3)	matched (3)	matched (3)	matched (3)
437									>=150min/week	None													using only (2)	matched (3)	matched (3)
438	8	508.883	male	24	20/29	single	up_secondary	middle_high	<150 min/week	<150min/week	no	no	no	no	no	no	no	None	82.1429	87.5	0.574274	1.16547	matched (3)	matched (3)	matched (3)	matched (3)	matched (3)	matched (3)	matched (3)	matched (3)
439	58	140.672	female	61	>=50	married	up_secondary	low_middle	>=150min/week	None	no	no	no	no	no	no	no	None	10.7143	62.5	-3.77259	-0.602788	matched (3)	matched (3)	matched (3)	matched (3)	matched (3)	matched (3)	matched (3)	matched (3)
440	27	80.8924	female	36	30/39	married	certificate_diploma	middle_high	None	None	no	no	no	yes	yes	no	no	At risk of CVD	71.4286	37.5	-0.077755	-2.37104	matched (3)	matched (3)	matched (3)	matched (3)	matched (3)	matched (3)	matched (3)	matched (3)
441									None	None													using only (2)	matched (3)	matched (3)
442	61	112.609	female	34	30/39	married	up_secondary	lowest	None	None	no	no	no	no	no	no	no	None	75	83.3333	0.139588	0.870759	matched (3)	matched (3)	matched (3)	matched (3)	matched (3)	matched (3)	matched (3)	matched (3)
443	42	31.2413	female	48	40/49	married	up_secondary	lowest	None	None	no	no	no	yes	yes	no	no	At risk of CVD	35.7143	66.6667	-2.25119	-0.308078	matched (3)	matched (3)	matched (3)	matched (3)	matched (3)	matched (3)	matched (3)	matched (3)
444									>=150min/week	None													using only (2)	matched (3)	matched (3)
445	48	99.7255	female	59	>=50	married	up_secondary	lowest	None	None	yes	no	no	yes	yes	no	no	At risk of CVD	78.5714	79.1667	0.356931	0.576049	matched (3)	matched (3)	matched (3)	matched (3)	matched (3)	matched (3)	matched (3)	matched (3)
446	35	242.756	female	47	40/49	married	up_secondary	low_middle	None	None	no	no	no	no	no	no	no	None	75	83.3333	0.139588	0.870759	matched (3)	matched (3)	matched (3)	matched (3)	matched (3)	matched (3)	matched (3)	matched (3)
447									None	None													using only (2)	matched (3)	matched (3)
448	29	145.369	male	39	30/39	married	up_secondary	lowest	>=150min/week	None	no	no	no	no	no	no	no	None	85.7143	70.8333	0.791618	-0.0133695	matched (3)	matched (3)	matched (3)	matched (3)	matched (3)	matched (3)	matched (3)	matched (3)
449									None	None													using only (2)	matched (3)	matched (3)
450	45	147.871	male	49	40/49	married	up_secondary	middle_high	None	None	no	yes	yes	no	no	no	no	At risk of CVD	60.7143	66.6667	-0.729785	-0.308078	matched (3)	matched (3)	matched (3)	matched (3)	matched (3)	matched (3)	matched (3)	matched (3)
451	50	114.971	male	54	>=50	married	up_secondary	low_middle	None	None	no	no	no	no	no	no	no	None	71.4286	70.8333	-0.077755	-0.0133695	matched (3)	matched (3)	matched (3)	matched (3)	matched (3)	matched (3)	matched (3)	matched (3)
452	58	74.1248	male	55	>=50	married	up_secondary	low_middle	None	None	no	no	no	yes	yes	no	no	At risk of CVD	75	37.5	0.139588	-2.37104	matched (3)	matched (3)	matched (3)	matched (3)	matched (3)	matched (3)	matched (3)	matched (3)
453	31	95.5955	female	37	30/39	married	bachelor_higher	low_middle	None	None	no	no	no	no	no	no	no	None	82.1429	58.3333	0.574274	-0.897497	matched (3)	matched (3)	matched (3)	matched (3)	matched (3)	matched (3)	matched (3)	matched (3)
454	12	92.69	female	31	30/39	married	up_secondary	lowest	>=150min/week	None	no	no	no			no	no	None	67.8571	70.8333	-0.295099	-0.0133695	matched (3)	matched (3)	matched (3)	matched (3)	matched (3)	matched (3)	matched (3)	matched (3)
455									None	>=150min/week													using only (2)	matched (3)	matched (3)
456									None	<150min/week													using only (2)	matched (3)	matched (3)
457	5	135.509	male	50	>=50	married	up_secondary	middle_high	None	None	no	yes	no	no	no	no	no	At risk of CVD	57.1429	70.8333	-0.947128	-0.0133695	matched (3)	matched (3)	matched (3)	matched (3)	matched (3)	matched (3)	matched (3)	matched (3)
458	10	76.6688	female	50	>=50	married	up_secondary	middle_high	None	None	no	no	no	yes	yes	no	no	At risk of CVD	39.2857	37.5	-2.03384	-2.37104	matched (3)	matched (3)	matched (3)	matched (3)	matched (3)	matched (3)	matched (3)	matched (3)
459									<150 min/week	>=150min/week													using only (2)	matched (3)	matched (3)
460	45	176.928	female	28	20/29	married	certificate_diploma	lowest	>=150min/week	None	yes	no	no	no	no	no	no	At risk of CVD	89.2857	95.8333	1.00896	1.75489	matched (3)	matched (3)	matched (3)	matched (3)	matched (3)	matched (3)	matched (3)	matched (3)
461	49	117.964	male	60	>=50	married	up_secondary	middle_high	>=150min/week	None	yes	no	no	yes	yes	yes	no	With CVD	82.1429	66.6667	0.574274	-0.308078	matched (3)	matched (3)	matched (3)	matched (3)	matched (3)	matched (3)	matched (3)	matched (3)
462	55	80.4576	female	48	40/49	married	up_secondary	middle_high	<150 min/week	None	no	no	no	no	no	no	no	None	53.5714	45.8333	-1.16447	-1.78162	matched (3)	matched (3)	matched (3)	matched (3)	matched (3)	matched (3)	matched (3)	matched (3)
463	63	100.96	male	47	40/49	married	certificate_diploma	middle_high	None	None	no	no	no	yes	yes	yes	no	With CVD	85.7143	83.3333	0.791618	0.870759	matched (3)	matched (3)	matched (3)	matched (3)	matched (3)	matched (3)	matched (3)	matched (3)
464	49	69.0459	female	33	30/39	single	bachelor_higher	highest	None	>=150min/week	no	no	no	no	yes	no	no	At risk of CVD	78.5714	70.8333	0.356931	-0.0133695	matched (3)	matched (3)	matched (3)	matched (3)	matched (3)	matched (3)	matched (3)	matched (3)
465	62	128.054	female	26	20/29	single	up_secondary	lowest	>=150min/week	None	no	no	no	no	no	no	no	None	85.7143	70.8333	0.791618	-0.0133695	matched (3)	matched (3)	matched (3)	matched (3)	matched (3)	matched (3)	matched (3)	matched (3)
466									None	None													using only (2)	matched (3)	matched (3)
467	11	74.3469	female	54	>=50	married	up_secondary	lowest	>=150min/week	None	no	no	no	no	no	no	no	None	71.4286	54.1667	-0.077755	-1.19221	matched (3)	matched (3)	matched (3)	matched (3)	matched (3)	matched (3)	matched (3)	matched (3)
468	34	130.631	male	44	40/49	married	up_secondary	lowest	<150 min/week	None	yes	no	no	no	no	no	no	At risk of CVD	64.2857	62.5	-0.512442	-0.602788	matched (3)	matched (3)	matched (3)	matched (3)	matched (3)	matched (3)	matched (3)	matched (3)
469	19	236.778	female	30	30/39	married	up_secondary	middle_high	<150 min/week	None	no	no	no	no	yes	no	no	At risk of CVD	60.7143	45.8333	-0.729785	-1.78162	matched (3)	matched (3)	matched (3)	matched (3)	matched (3)	matched (3)	matched (3)	matched (3)
470	42	31.2413	female	48	40/49	married	up_secondary	lowest	>=150min/week	<150min/week	no	no	no	no	no	no	no	None	67.8571	75	-0.295099	0.28134	matched (3)	matched (3)	matched (3)	matched (3)	matched (3)	matched (3)	matched (3)	matched (3)
471	40	162.993	male	44	40/49	married	bachelor_higher	middle_high	<150 min/week	None	no	no	no	no	no	no	no	None	96.4286	66.6667	1.44365	-0.308078	matched (3)	matched (3)	matched (3)	matched (3)	matched (3)	matched (3)	matched (3)	matched (3)
472	29	118.045	male	46	40/49	married	certificate_diploma	middle_high	<150 min/week	<150min/week	no	no	no	no	no	no	no	None	82.1429	87.5	0.574274	1.16547	matched (3)	matched (3)	matched (3)	matched (3)	matched (3)	matched (3)	matched (3)	matched (3)
473									None	None													using only (2)	matched (3)	matched (3)
474	45	135.423	male	50	>=50	married	up_secondary	middle_high	<150 min/week	<150min/week	no	no	no	no	no	no	no	None	75	79.1667	0.139588	0.576049	matched (3)	matched (3)	matched (3)	matched (3)	matched (3)	matched (3)	matched (3)	matched (3)
475	45	149.699	female	41	40/49	married	bachelor_higher	highest	None	None	no	no	no	no	no	no	no	None	89.2857	70.8333	1.00896	-0.0133695	matched (3)	matched (3)	matched (3)	matched (3)	matched (3)	matched (3)	matched (3)	matched (3)
476	62	107.024	male	48	40/49	married	bachelor_higher	highest	None	<150min/week	yes	no	no	no	yes	no	no	At risk of CVD	85.7143	62.5	0.791618	-0.602788	matched (3)	matched (3)	matched (3)	matched (3)	matched (3)	matched (3)	matched (3)	matched (3)
477	58	86.9944	male	51	>=50	married	bachelor_higher	highest	<150 min/week	None	yes	no	no	yes	yes	no	no	At risk of CVD	75	70.8333	0.139588	-0.0133695	matched (3)	matched (3)	matched (3)	matched (3)	matched (3)	matched (3)	matched (3)	matched (3)
478									<150 min/week	>=150min/week													using only (2)	matched (3)	matched (3)
479	45	147.871	male	47	40/49	married	up_secondary	middle_high	>=150min/week	None	no	no	no	no	yes	no	no	At risk of CVD	71.4286	83.3333	-0.077755	0.870759	matched (3)	matched (3)	matched (3)	matched (3)	matched (3)	matched (3)	matched (3)	matched (3)
480	45	176.928	female	28	20/29	single	certificate_diploma	lowest	None	>=150min/week	no	no	no	no	no	no	no	None	60.7143	91.6667	-0.729785	1.46018	matched (3)	matched (3)	matched (3)	matched (3)	matched (3)	matched (3)	matched (3)	matched (3)
481	34	149.93	female	61	>=50	married	up_secondary	low_middle	<150 min/week	None	yes	no	no	yes	yes	no	no	At risk of CVD	78.5714	54.1667	0.356931	-1.19221	matched (3)	matched (3)	matched (3)	matched (3)	matched (3)	matched (3)	matched (3)	matched (3)
482	44	155.475	male	62	>=50	married	up_secondary	middle_high	None	None	yes	yes	no	yes	yes	no	no	At risk of CVD	57.1429	58.3333	-0.947128	-0.897497	matched (3)	matched (3)	matched (3)	matched (3)	matched (3)	matched (3)	matched (3)	matched (3)
483									<150 min/week	None													using only (2)	matched (3)	matched (3)
484	42	34.2837	male	50	>=50	married	up_secondary	low_middle	<150 min/week	None	no	no	no	yes	no	no	no	At risk of CVD	85.7143	62.5	0.791618	-0.602788	matched (3)	matched (3)	matched (3)	matched (3)	matched (3)	matched (3)	matched (3)	matched (3)
485									None	None													using only (2)	matched (3)	matched (3)
486									>=150min/week	None													using only (2)	matched (3)	matched (3)
487									<150 min/week	None													using only (2)	matched (3)	matched (3)
488	13	123.255	female	50	>=50	married	up_secondary	middle_high	None	None	no	no	no	no	no	no	no	None	75	83.3333	0.139588	0.870759	matched (3)	matched (3)	matched (3)	matched (3)	matched (3)	matched (3)	matched (3)	matched (3)
489	53	171.413	female	37	30/39	divorced_widowed	up_secondary	lowest	<150 min/week	None	no	no	no	no	no	no	no	None	53.5714	75	-1.16447	0.28134	matched (3)	matched (3)	matched (3)	matched (3)	matched (3)	matched (3)	matched (3)	matched (3)
490									None	None													using only (2)	matched (3)	matched (3)
491	46	102.799	male	41	40/49	married	up_secondary	middle_high	<150 min/week	None	yes	no	no	yes	yes	no	no	At risk of CVD	82.1429	75	0.574274	0.28134	matched (3)	matched (3)	matched (3)	matched (3)	matched (3)	matched (3)	matched (3)	matched (3)
492									None	None													using only (2)	matched (3)	matched (3)
493	31	95.5955	female	35	30/39	divorced_widowed	up_secondary	lowest	None	None	no	no	no	yes	yes	no	no	At risk of CVD	75	45.8333	0.139588	-1.78162	matched (3)	matched (3)	matched (3)	matched (3)	matched (3)	matched (3)	matched (3)	matched (3)
494	40	354.593	male	24	20/29	single	certificate_diploma	highest	<150 min/week	>=150min/week	no	yes	no	no	no	no	no	At risk of CVD	82.1429	87.5	0.574274	1.16547	matched (3)	matched (3)	matched (3)	matched (3)	matched (3)	matched (3)	matched (3)	matched (3)
495	7	200.219	male	28	20/29	single	bachelor_higher	highest	None	>=150min/week	no	no	no	yes	yes	no	no	At risk of CVD	78.5714	70.8333	0.356931	-0.0133695	matched (3)	matched (3)	matched (3)	matched (3)	matched (3)	matched (3)	matched (3)	matched (3)
496	12	99.3079	female	36	30/39	married	bachelor_higher	middle_high	None	None	no	no	no	no	no	no	no	None	85.7143	83.3333	0.791618	0.870759	matched (3)	matched (3)	matched (3)	matched (3)	matched (3)	matched (3)	matched (3)	matched (3)
497	19	642.129	male	24	20/29	single	certificate_diploma	middle_high	>=150min/week	None	no	no	no	no	no	no	no	None	78.5714	66.6667	0.356931	-0.308078	matched (3)	matched (3)	matched (3)	matched (3)	matched (3)	matched (3)	matched (3)	matched (3)
498	62	83.5143	male	55	>=50	married	up_secondary	middle_high	None	None	no	no	no	no	no	no	no	None	92.8571	62.5	1.2263	-0.602788	matched (3)	matched (3)	matched (3)	matched (3)	matched (3)	matched (3)	matched (3)	matched (3)
499	24	212.219	female	28	20/29	married	bachelor_higher	middle_high	<150 min/week	<150min/week	no	no	no	no	no	no	no	None	78.5714	54.1667	0.356931	-1.19221	matched (3)	matched (3)	matched (3)	matched (3)	matched (3)	matched (3)	matched (3)	matched (3)
500	33	326.144	female	22	20/29	single	certificate_diploma	lowest	>=150min/week	>=150min/week	no	no	no	no	no	no	no	None	75	79.1667	0.139588	0.576049	matched (3)	matched (3)	matched (3)	matched (3)	matched (3)	matched (3)	matched (3)	matched (3)
501	4	79.0989	female	51	>=50	single	bachelor_higher	highest	<150 min/week	<150min/week	no	no	no	no	no	no	no	None	75	70.8333	0.139588	-0.0133695	matched (3)	matched (3)	matched (3)	matched (3)	matched (3)	matched (3)	matched (3)	matched (3)
502									<150 min/week	None													using only (2)	matched (3)	matched (3)
503	8	151.295	female	45	40/49	married	up_secondary	low_middle	None	None	no	no	no	no	no	no	no	None	60.7143	62.5	-0.729785	-0.602788	matched (3)	matched (3)	matched (3)	matched (3)	matched (3)	matched (3)	matched (3)	matched (3)
504	53	154.572	male	45	40/49	married	up_secondary	lowest	None	None	no	no	no	yes	yes	no	no	At risk of CVD	78.5714	66.6667	0.356931	-0.308078	matched (3)	matched (3)	matched (3)	matched (3)	matched (3)	matched (3)	matched (3)	matched (3)
505	41	208.279	female	43	40/49	married	up_secondary	middle_high	<150 min/week	None	no	no	no	no	no	no	no	None	60.7143	62.5	-0.729785	-0.602788	matched (3)	matched (3)	matched (3)	matched (3)	matched (3)	matched (3)	matched (3)	matched (3)
506									None	None													using only (2)	matched (3)	matched (3)
507									<150 min/week	None													using only (2)	matched (3)	matched (3)
508	12	140.829	male	28	20/29	single	bachelor_higher	low_middle	None	<150min/week	no	no	no	no	no	no	no	None	82.1429	83.3333	0.574274	0.870759	matched (3)	matched (3)	matched (3)	matched (3)	matched (3)	matched (3)	matched (3)	matched (3)
509	32	152.371	male	52	>=50	single	bachelor_higher	lowest	None	None	no	no	no	no	no	no	no	None	67.8571	87.5	-0.295099	1.16547	matched (3)	matched (3)	matched (3)	matched (3)	matched (3)	matched (3)	matched (3)	matched (3)
510									None	>=150min/week													using only (2)	matched (3)	matched (3)
511	37	261.762	female	61	>=50	married	bachelor_higher	lowest	None	None	no	no	no	no	no	no	no	None	92.8571	62.5	1.2263	-0.602788	matched (3)	matched (3)	matched (3)	matched (3)	matched (3)	matched (3)	matched (3)	matched (3)
512	63	70.1608	female	50	>=50	married	up_secondary	middle_high	<150 min/week	None	no	no	no	no	no	no	no	None	32.1429	70.8333	-2.46853	-0.0133695	matched (3)	matched (3)	matched (3)	matched (3)	matched (3)	matched (3)	matched (3)	matched (3)
513	32	208.393	male	30	30/39	single	bachelor_higher	lowest	None	<150min/week	no	no	no	yes	yes	no	no	At risk of CVD	89.2857	83.3333	1.00896	0.870759	matched (3)	matched (3)	matched (3)	matched (3)	matched (3)	matched (3)	matched (3)	matched (3)
514	10	111.689	female	42	40/49	married	up_secondary	middle_high	<150 min/week	None	no	no	no	no	yes	no	no	At risk of CVD	85.7143	79.1667	0.791618	0.576049	matched (3)	matched (3)	matched (3)	matched (3)	matched (3)	matched (3)	matched (3)	matched (3)
515									<150 min/week	<150min/week													using only (2)	matched (3)	matched (3)
516	58	94.9911	male	47	40/49	single	up_secondary	lowest	None	<150min/week	no	no	no	no	no	no	no	None	67.8571	79.1667	-0.295099	0.576049	matched (3)	matched (3)	matched (3)	matched (3)	matched (3)	matched (3)	matched (3)	matched (3)
517	41	246.162	female	25	20/29	single	certificate_diploma	low_middle	<150 min/week	None	no	no	no	no	no	no	no	None	71.4286	83.3333	-0.077755	0.870759	matched (3)	matched (3)	matched (3)	matched (3)	matched (3)	matched (3)	matched (3)	matched (3)
518	31	59.9058	female	53	>=50	married	up_secondary	low_middle	<150 min/week	None	no	no	no	no	no	no	no	None	85.7143	75	0.791618	0.28134	matched (3)	matched (3)	matched (3)	matched (3)	matched (3)	matched (3)	matched (3)	matched (3)
519									None	None													using only (2)	matched (3)	matched (3)
520	33	137.723	female	40	40/49	married	up_secondary	low_middle	None	None	no	no	no	yes	yes	no	no	At risk of CVD	28.5714	33.3333	-2.68587	-2.66575	matched (3)	matched (3)	matched (3)	matched (3)	matched (3)	matched (3)	matched (3)	matched (3)
521	2	121.415	female	34	30/39	married	bachelor_higher	highest	None	>=150min/week	no	no	no	no	no	no	no	None	75	75	0.139588	0.28134	matched (3)	matched (3)	matched (3)	matched (3)	matched (3)	matched (3)	matched (3)	matched (3)
522									>=150min/week	None													using only (2)	matched (3)	matched (3)
523	49	104.905	male	25	20/29	married	up_secondary	lowest	<150 min/week	>=150min/week	no	no	no	yes	no	no	no	At risk of CVD	50	58.3333	-1.38181	-0.897497	matched (3)	matched (3)	matched (3)	matched (3)	matched (3)	matched (3)	matched (3)	matched (3)
524	37	211.492	female	29	20/29	married	bachelor_higher	middle_high	<150 min/week	<150min/week	no	no	no	no	no	no	no	None	67.8571	79.1667	-0.295099	0.576049	matched (3)	matched (3)	matched (3)	matched (3)	matched (3)	matched (3)	matched (3)	matched (3)
525	60	233.872	female	39	30/39	married	up_secondary	highest	None	None	yes	no	no			no	no	At risk of CVD	96.4286	83.3333	1.44365	0.870759	matched (3)	matched (3)	matched (3)	matched (3)	matched (3)	matched (3)	matched (3)	matched (3)
526	23	167.353	female	31	30/39	married	bachelor_higher	highest	<150 min/week	None	no	no	no	no	no	no	no	None	71.4286	75	-0.077755	0.28134	matched (3)	matched (3)	matched (3)	matched (3)	matched (3)	matched (3)	matched (3)	matched (3)
527	61	99.637	male	51	>=50	married	up_secondary	highest	<150 min/week	<150min/week	yes	no	no	no	no	no	no	At risk of CVD	71.4286	75	-0.077755	0.28134	matched (3)	matched (3)	matched (3)	matched (3)	matched (3)	matched (3)	matched (3)	matched (3)
528	62	89.3161	female	49	40/49	married	up_secondary	highest	None	None	no	no	no	no	no	no	no	None	92.8571	62.5	1.2263	-0.602788	matched (3)	matched (3)	matched (3)	matched (3)	matched (3)	matched (3)	matched (3)	matched (3)
529	62	74.3746	female	51	>=50	married	up_secondary	lowest	None	None	no	no	no	yes	no	no	no	At risk of CVD	60.7143	58.3333	-0.729785	-0.897497	matched (3)	matched (3)	matched (3)	matched (3)	matched (3)	matched (3)	matched (3)	matched (3)
530	1	200.412	female	36	30/39	single	bachelor_higher	middle_high	None	None	no	no	no	no	no	no	no	None	82.1429	79.1667	0.574274	0.576049	matched (3)	matched (3)	matched (3)	matched (3)	matched (3)	matched (3)	matched (3)	matched (3)
531	46	82.4646	female	34	30/39	married	certificate_diploma	middle_high	None	None	no	no	no	yes	no	no	no	At risk of CVD	71.4286	79.1667	-0.077755	0.576049	matched (3)	matched (3)	matched (3)	matched (3)	matched (3)	matched (3)	matched (3)	matched (3)
532	15	91.4763	female	46	40/49	divorced_widowed	up_secondary	low_middle	<150 min/week	None	no	no	no	no	no	no	no	None	78.5714	66.6667	0.356931	-0.308078	matched (3)	matched (3)	matched (3)	matched (3)	matched (3)	matched (3)	matched (3)	matched (3)
533	13	425.204	female	24	20/29	single	up_secondary	low_middle	None	None	no	no	no			no	no	None	78.5714	83.3333	0.356931	0.870759	matched (3)	matched (3)	matched (3)	matched (3)	matched (3)	matched (3)	matched (3)	matched (3)
534	32	115.622	female	52	>=50	married	up_secondary	lowest	<150 min/week	None	yes	no	no	no	no	no	no	At risk of CVD	57.1429	62.5	-0.947128	-0.602788	matched (3)	matched (3)	matched (3)	matched (3)	matched (3)	matched (3)	matched (3)	matched (3)
535	26	119.106	male	59	>=50	married	up_secondary	.b	None	None	no	no	no			no	no	None					matched (3)	matched (3)	matched (3)	matched (3)	matched (3)	matched (3)	matched (3)	matched (3)
536	60	264.153	male	32	30/39	single	bachelor_higher	highest	None	>=150min/week	yes	no	no	no	no	no	no	At risk of CVD	85.7143	62.5	0.791618	-0.602788	matched (3)	matched (3)	matched (3)	matched (3)	matched (3)	matched (3)	matched (3)	matched (3)
537	35	322.577	female	38	30/39	married	up_secondary	lowest	None	None	no	no	no	yes	yes	no	no	At risk of CVD	78.5714	75	0.356931	0.28134	matched (3)	matched (3)	matched (3)	matched (3)	matched (3)	matched (3)	matched (3)	matched (3)
538									<150 min/week	None													using only (2)	matched (3)	matched (3)
539	5	149.794	female	42	40/49	married	bachelor_higher	middle_high	<150 min/week	<150min/week	no	no	no	no	no	no	no	None	67.8571	66.6667	-0.295099	-0.308078	matched (3)	matched (3)	matched (3)	matched (3)	matched (3)	matched (3)	matched (3)	matched (3)
540	33	124.589	male	50	>=50	married	bachelor_higher	highest	None	>=150min/week	no	no	no	no	no	no	no	None	67.8571	83.3333	-0.295099	0.870759	matched (3)	matched (3)	matched (3)	matched (3)	matched (3)	matched (3)	matched (3)	matched (3)
541	9	97.5191	female	29	20/29	married	up_secondary	highest	None	None	no	no	no	no	no	no	no	None	71.4286	70.8333	-0.077755	-0.0133695	matched (3)	matched (3)	matched (3)	matched (3)	matched (3)	matched (3)	matched (3)	matched (3)
542	37	211.492	female	25	20/29	single	certificate_diploma	lowest	<150 min/week	>=150min/week	no	no	no	no	no	no	no	None	42.8571	75	-1.8165	0.28134	matched (3)	matched (3)	matched (3)	matched (3)	matched (3)	matched (3)	matched (3)	matched (3)
543	49	82.1481	male	39	30/39	married	certificate_diploma	low_middle	<150 min/week	<150min/week	no	no	no	yes	no	no	no	At risk of CVD	67.8571	75	-0.295099	0.28134	matched (3)	matched (3)	matched (3)	matched (3)	matched (3)	matched (3)	matched (3)	matched (3)
544	5	147.965	male	49	40/49	married	bachelor_higher	highest	None	None	no	no	no	no	no	no	no	None	85.7143	83.3333	0.791618	0.870759	matched (3)	matched (3)	matched (3)	matched (3)	matched (3)	matched (3)	matched (3)	matched (3)
545	17	85.0866	female	51	>=50	divorced_widowed	bachelor_higher	highest	None	>=150min/week	no	no	no	no	no	no	no	None	89.2857	87.5	1.00896	1.16547	matched (3)	matched (3)	matched (3)	matched (3)	matched (3)	matched (3)	matched (3)	matched (3)
546	31	95.5955	female	35	30/39	married	certificate_diploma	middle_high	<150 min/week	None	no	no	no	yes	yes	no	no	At risk of CVD	78.5714	87.5	0.356931	1.16547	matched (3)	matched (3)	matched (3)	matched (3)	matched (3)	matched (3)	matched (3)	matched (3)
547									None	None													using only (2)	matched (3)	matched (3)
548	58	79.2743	female	47	40/49	married	up_secondary	low_middle	>=150min/week	None	no	no	no	no	no	yes	no	With CVD	71.4286	70.8333	-0.077755	-0.0133695	matched (3)	matched (3)	matched (3)	matched (3)	matched (3)	matched (3)	matched (3)	matched (3)
549	34	80.727	female	57	>=50	married	up_secondary	low_middle	<150 min/week	None	no	no	no	yes	yes	no	no	At risk of CVD	67.8571	87.5	-0.295099	1.16547	matched (3)	matched (3)	matched (3)	matched (3)	matched (3)	matched (3)	matched (3)	matched (3)
550									<150 min/week	None													using only (2)	matched (3)	matched (3)
551	9	82.5113	female	41	40/49	married	up_secondary	middle_high	None	None	no	no	no	no	no	no	no	None	60.7143	41.6667	-0.729785	-2.07633	matched (3)	matched (3)	matched (3)	matched (3)	matched (3)	matched (3)	matched (3)	matched (3)
552	58	79.2743	female	48	40/49	married	bachelor_higher	highest	<150 min/week	>=150min/week	no	no	no	no	no	no	no	None	75	62.5	0.139588	-0.602788	matched (3)	matched (3)	matched (3)	matched (3)	matched (3)	matched (3)	matched (3)	matched (3)
553									<150 min/week	>=150min/week													using only (2)	matched (3)	matched (3)
554	15	131.151	female	26	20/29	single	bachelor_higher	highest	None	<150min/week	no	no	no	no	no	no	no	None	89.2857	83.3333	1.00896	0.870759	matched (3)	matched (3)	matched (3)	matched (3)	matched (3)	matched (3)	matched (3)	matched (3)
555									<150 min/week	None													using only (2)	matched (3)	matched (3)
556	34	121.137	female	25	20/29	single	up_secondary	low_middle	<150 min/week	None	no	no	no	no	no	no	no	None	75	62.5	0.139588	-0.602788	matched (3)	matched (3)	matched (3)	matched (3)	matched (3)	matched (3)	matched (3)	matched (3)
557									<150 min/week	None													using only (2)	matched (3)	matched (3)
558									>=150min/week	None													using only (2)	matched (3)	matched (3)
559									<150 min/week	None													using only (2)	matched (3)	matched (3)
560	51	64.5574	female	31	30/39	single	certificate_diploma	low_middle	<150 min/week	None	no	no	no	no	no	no	no	None	71.4286	66.6667	-0.077755	-0.308078	matched (3)	matched (3)	matched (3)	matched (3)	matched (3)	matched (3)	matched (3)	matched (3)
561									None	None													using only (2)	matched (3)	matched (3)
562									<150 min/week	None													using only (2)	matched (3)	matched (3)
563	34	126.81	male	32	30/39	single	certificate_diploma	lowest	>=150min/week	<150min/week	no	no	no	no	no	no	no	None	64.2857	62.5	-0.512442	-0.602788	matched (3)	matched (3)	matched (3)	matched (3)	matched (3)	matched (3)	matched (3)	matched (3)
564	49	55.6705	female	49	40/49	single	up_secondary	lowest	<150 min/week	None	no	no	no	no	no	no	no	None	75	70.8333	0.139588	-0.0133695	matched (3)	matched (3)	matched (3)	matched (3)	matched (3)	matched (3)	matched (3)	matched (3)
565	45	261.491	male	60	>=50	married	up_secondary	.b	None	None	no	no	no			no	no	None					matched (3)	matched (3)	matched (3)	matched (3)	matched (3)	matched (3)	matched (3)	matched (3)
566	32	132.663	female	57	>=50	divorced_widowed	up_secondary	low_middle	<150 min/week	None	no	yes	yes	yes	yes	no	no	At risk of CVD	89.2857	70.8333	1.00896	-0.0133695	matched (3)	matched (3)	matched (3)	matched (3)	matched (3)	matched (3)	matched (3)	matched (3)
567	26	106.071	female	54	>=50	divorced_widowed	up_secondary	lowest	>=150min/week	None	no	no	no	yes	yes	no	no	At risk of CVD	78.5714	62.5	0.356931	-0.602788	matched (3)	matched (3)	matched (3)	matched (3)	matched (3)	matched (3)	matched (3)	matched (3)
568	48	149.645	female	26	20/29	married	certificate_diploma	middle_high	None	None	no	no	no	no	no	no	no	None	64.2857	79.1667	-0.512442	0.576049	matched (3)	matched (3)	matched (3)	matched (3)	matched (3)	matched (3)	matched (3)	matched (3)
569	29	147.856	male	32	30/39	single	certificate_diploma	highest	None	>=150min/week	no	no	no			no	no	None	100	66.6667	1.66099	-0.308078	matched (3)	matched (3)	matched (3)	matched (3)	matched (3)	matched (3)	matched (3)	matched (3)
570	5	149.794	female	44	40/49	married	bachelor_higher	middle_high	<150 min/week	None	no	no	no	no	no	no	no	None	64.2857	75	-0.512442	0.28134	matched (3)	matched (3)	matched (3)	matched (3)	matched (3)	matched (3)	matched (3)	matched (3)
571									None	None													using only (2)	matched (3)	matched (3)
572	50	100.1	female	58	>=50	divorced_widowed	up_secondary	low_middle	None	None	no	no	no	no	yes	no	no	At risk of CVD	21.4286	33.3333	-3.12056	-2.66575	matched (3)	matched (3)	matched (3)	matched (3)	matched (3)	matched (3)	matched (3)	matched (3)
573									<150 min/week	>=150min/week													using only (2)	matched (3)	matched (3)
574	36	137.314	female	32	30/39	married	up_secondary	lowest	None	<150min/week	yes	no	no	yes	yes	no	no	At risk of CVD	67.8571	62.5	-0.295099	-0.602788	matched (3)	matched (3)	matched (3)	matched (3)	matched (3)	matched (3)	matched (3)	matched (3)
575									None	None													using only (2)	matched (3)	matched (3)
576	39	158.248	female	29	20/29	married	up_secondary	middle_high	<150 min/week	None	no	no	no	no	no	no	no	None	75	70.8333	0.139588	-0.0133695	matched (3)	matched (3)	matched (3)	matched (3)	matched (3)	matched (3)	matched (3)	matched (3)
577									None	<150min/week													using only (2)	matched (3)	matched (3)
578	52	50.9081	female	51	>=50	single	bachelor_higher	middle_high	None	None	no	no	no	no	no	no	no	None	78.5714	75	0.356931	0.28134	matched (3)	matched (3)	matched (3)	matched (3)	matched (3)	matched (3)	matched (3)	matched (3)
579									<150 min/week	None													using only (2)	matched (3)	matched (3)
580									None	None													using only (2)	matched (3)	matched (3)
581	46	88.3523	female	38	30/39	married	certificate_diploma	lowest	>=150min/week	None	no	no	no	no	no	no	no	None	78.5714	70.8333	0.356931	-0.0133695	matched (3)	matched (3)	matched (3)	matched (3)	matched (3)	matched (3)	matched (3)	matched (3)
582	5	185.331	male	33	30/39	single	up_secondary	middle_high	None	None	yes	no	no	yes	yes	no	no	At risk of CVD	64.2857	66.6667	-0.512442	-0.308078	matched (3)	matched (3)	matched (3)	matched (3)	matched (3)	matched (3)	matched (3)	matched (3)
583									None	None													using only (2)	matched (3)	matched (3)
584	27	56.9214	male	56	>=50	married	up_secondary	lowest	>=150min/week	<150min/week	no	no	no	no	no	no	no	None	39.2857	70.8333	-2.03384	-0.0133695	matched (3)	matched (3)	matched (3)	matched (3)	matched (3)	matched (3)	matched (3)	matched (3)
585	54	140.794	male	33	30/39	married	up_secondary	low_middle	None	None	no	no	no	no	no	no	no	None	75	66.6667	0.139588	-0.308078	matched (3)	matched (3)	matched (3)	matched (3)	matched (3)	matched (3)	matched (3)	matched (3)
586	45	147.871	male	49	40/49	married	bachelor_higher	highest	None	<150min/week	yes	no	no	no	yes	no	no	At risk of CVD	71.4286	70.8333	-0.077755	-0.0133695	matched (3)	matched (3)	matched (3)	matched (3)	matched (3)	matched (3)	matched (3)	matched (3)
587	39	110.376	female	47	40/49	divorced_widowed	up_secondary	lowest	<150 min/week	None	no	yes	no	no	no	no	no	At risk of CVD	46.4286	33.3333	-1.59916	-2.66575	matched (3)	matched (3)	matched (3)	matched (3)	matched (3)	matched (3)	matched (3)	matched (3)
588	50	100.1	female	59	>=50	divorced_widowed	up_secondary	lowest	None	None	no	no	no	no	no	no	no	None	85.7143	79.1667	0.791618	0.576049	matched (3)	matched (3)	matched (3)	matched (3)	matched (3)	matched (3)	matched (3)	matched (3)
589	62	108.347	female	44	40/49	married	up_secondary	low_middle	<150 min/week	None	no	no	no	yes	no	no	no	At risk of CVD	92.8571	79.1667	1.2263	0.576049	matched (3)	matched (3)	matched (3)	matched (3)	matched (3)	matched (3)	matched (3)	matched (3)
590									>=150min/week	None													using only (2)	matched (3)	matched (3)
591	54	134.496	female	28	20/29	married	up_secondary	lowest	<150 min/week	None	no	no	no	yes	yes	no	no	At risk of CVD	92.8571	95.8333	1.2263	1.75489	matched (3)	matched (3)	matched (3)	matched (3)	matched (3)	matched (3)	matched (3)	matched (3)
592									<150 min/week	>=150min/week													using only (2)	matched (3)	matched (3)
593	20	140.759	female	23	20/29	single	certificate_diploma	middle_high	<150 min/week	None	no	no	no	no	no	no	no	None	78.5714	70.8333	0.356931	-0.0133695	matched (3)	matched (3)	matched (3)	matched (3)	matched (3)	matched (3)	matched (3)	matched (3)
594	53	171.413	female	37	30/39	married	up_secondary	lowest	None	None	no	no	no	yes	yes	no	no	At risk of CVD	60.7143	50	-0.729785	-1.48692	matched (3)	matched (3)	matched (3)	matched (3)	matched (3)	matched (3)	matched (3)	matched (3)
595	52	87.6506	female	29	20/29	single	bachelor_higher	highest	None	None	yes	no	no	no	no	no	no	At risk of CVD	60.7143	54.1667	-0.729785	-1.19221	matched (3)	matched (3)	matched (3)	matched (3)	matched (3)	matched (3)	matched (3)	matched (3)
596	44	73.373	female	45	40/49	married	bachelor_higher	middle_high	None	<150min/week	no	no	no	no	no	no	no	None	89.2857	79.1667	1.00896	0.576049	matched (3)	matched (3)	matched (3)	matched (3)	matched (3)	matched (3)	matched (3)	matched (3)
597	31	206.663	female	24	20/29	single	bachelor_higher	highest	<150 min/week	None	no	no	no	no	no	no	no	None	75	83.3333	0.139588	0.870759	matched (3)	matched (3)	matched (3)	matched (3)	matched (3)	matched (3)	matched (3)	matched (3)
598	12	92.69	female	32	30/39	married	certificate_diploma	middle_high	<150 min/week	None	no	no	no	no	no	no	no	None	96.4286	87.5	1.44365	1.16547	matched (3)	matched (3)	matched (3)	matched (3)	matched (3)	matched (3)	matched (3)	matched (3)
599	1	180.722	male	47	40/49	divorced_widowed	bachelor_higher	highest	None	>=150min/week	no	no	no	no	no	no	no	None	92.8571	91.6667	1.2263	1.46018	matched (3)	matched (3)	matched (3)	matched (3)	matched (3)	matched (3)	matched (3)	matched (3)
600	2	121.415	female	31	30/39	married	certificate_diploma	middle_high	<150 min/week	None	no	no	no	yes	yes	no	no	At risk of CVD	50	66.6667	-1.38181	-0.308078	matched (3)	matched (3)	matched (3)	matched (3)	matched (3)	matched (3)	matched (3)	matched (3)
601									None	>=150min/week													using only (2)	matched (3)	matched (3)
602	14	140.903	female	25	20/29	single	certificate_diploma	highest	<150 min/week	None	no	no	no	no	no	no	no	None	71.4286	66.6667	-0.077755	-0.308078	matched (3)	matched (3)	matched (3)	matched (3)	matched (3)	matched (3)	matched (3)	matched (3)
603									None	>=150min/week													using only (2)	matched (3)	matched (3)
604	2	121.415	female	33	30/39	single	bachelor_higher	low_middle	None	>=150min/week	no	no	no	no	no	no	no	None	67.8571	62.5	-0.295099	-0.602788	matched (3)	matched (3)	matched (3)	matched (3)	matched (3)	matched (3)	matched (3)	matched (3)
605	9	81.5037	male	45	40/49	married	up_secondary	middle_high	>=150min/week	None	no	no	no	no	no	no	no	None	78.5714	62.5	0.356931	-0.602788	matched (3)	matched (3)	matched (3)	matched (3)	matched (3)	matched (3)	matched (3)	matched (3)
606	40	151.147	female	29	20/29	single	bachelor_higher	low_middle	None	<150min/week	no	no	no	no	no	no	no	None	71.4286	75	-0.077755	0.28134	matched (3)	matched (3)	matched (3)	matched (3)	matched (3)	matched (3)	matched (3)	matched (3)
607	9	64.9879	female	57	>=50	married	up_secondary	middle_high	None	None	no	no	no	no	no	no	no	None	82.1429	83.3333	0.574274	0.870759	matched (3)	matched (3)	matched (3)	matched (3)	matched (3)	matched (3)	matched (3)	matched (3)
608	2	117.304	male	48	40/49	married	up_secondary	middle_high	<150 min/week	None	no	no	no	no	no	no	no	None	71.4286	87.5	-0.077755	1.16547	matched (3)	matched (3)	matched (3)	matched (3)	matched (3)	matched (3)	matched (3)	matched (3)
609	17	181.319	female	60	>=50	divorced_widowed	certificate_diploma	highest	<150 min/week	None	no	no	no	no	no	no	no	None	64.2857	75	-0.512442	0.28134	matched (3)	matched (3)	matched (3)	matched (3)	matched (3)	matched (3)	matched (3)	matched (3)
610	33	175.531	male	44	40/49	single	up_secondary	middle_high	None	<150min/week	no	no	no	no	no	no	no	None	75	87.5	0.139588	1.16547	matched (3)	matched (3)	matched (3)	matched (3)	matched (3)	matched (3)	matched (3)	matched (3)
611	33	140.81	female	33	30/39	divorced_widowed	bachelor_higher	highest	None	>=150min/week	no	no	no			no	no	None	60.7143	83.3333	-0.729785	0.870759	matched (3)	matched (3)	matched (3)	matched (3)	matched (3)	matched (3)	matched (3)	matched (3)
612	37	211.492	female	26	20/29	single	bachelor_higher	middle_high	>=150min/week	>=150min/week	no	no	no	no	no	no	no	None	75	45.8333	0.139588	-1.78162	matched (3)	matched (3)	matched (3)	matched (3)	matched (3)	matched (3)	matched (3)	matched (3)
613									>=150min/week	None													using only (2)	matched (3)	matched (3)
614	24	278.929	male	29	20/29	single	bachelor_higher	highest	<150 min/week	>=150min/week	no	no	no			no	no	None	60.7143	62.5	-0.729785	-0.602788	matched (3)	matched (3)	matched (3)	matched (3)	matched (3)	matched (3)	matched (3)	matched (3)
615	44	89.0069	female	40	40/49	married	bachelor_higher	.b	>=150min/week	None	no	no	no			no	no	None					matched (3)	matched (3)	matched (3)	matched (3)	matched (3)	matched (3)	matched (3)	matched (3)
616	38	55.9739	male	55	>=50	married	bachelor_higher	middle_high	>=150min/week	None	no	no	no	no	no	no	no	None	78.5714	87.5	0.356931	1.16547	matched (3)	matched (3)	matched (3)	matched (3)	matched (3)	matched (3)	matched (3)	matched (3)
617	9	64.9879	female	55	>=50	married	certificate_diploma	highest	>=150min/week	None	yes	no	no	no	no	yes	yes	With CVD	50	54.1667	-1.38181	-1.19221	matched (3)	matched (3)	matched (3)	matched (3)	matched (3)	matched (3)	matched (3)	matched (3)
618	52	75.8236	female	30	30/39	married	up_secondary	highest	None	None	no	no	no	no	no	no	no	None	100	100	1.66099	2.0496	matched (3)	matched (3)	matched (3)	matched (3)	matched (3)	matched (3)	matched (3)	matched (3)
619	38	79.5459	female	39	30/39	married	bachelor_higher	middle_high	None	<150min/week	no	no	no	no	no	no	no	None	67.8571	75	-0.295099	0.28134	matched (3)	matched (3)	matched (3)	matched (3)	matched (3)	matched (3)	matched (3)	matched (3)
620	62	118.684	female	36	30/39	married	bachelor_higher	highest	None	None	no	no	no	no	no	no	no	None	82.1429	87.5	0.574274	1.16547	matched (3)	matched (3)	matched (3)	matched (3)	matched (3)	matched (3)	matched (3)	matched (3)
621	3	80.3763	female	45	40/49	married	up_secondary	middle_high	<150 min/week	None	no	no	no	no	no	no	no	None	75	62.5	0.139588	-0.602788	matched (3)	matched (3)	matched (3)	matched (3)	matched (3)	matched (3)	matched (3)	matched (3)
622	3	75.1552	male	55	>=50	married	bachelor_higher	.b	<150 min/week	None	no	no	no	no	yes	no	no	At risk of CVD	78.5714	62.5	0.356931	-0.602788	matched (3)	matched (3)	matched (3)	matched (3)	matched (3)	matched (3)	matched (3)	matched (3)
623	6	134.642	female	33	30/39	married	bachelor_higher	highest	None	<150min/week	no	no	no	no	no	no	no	None	67.8571	83.3333	-0.295099	0.870759	matched (3)	matched (3)	matched (3)	matched (3)	matched (3)	matched (3)	matched (3)	matched (3)
624	59	78.5758	female	46	40/49	married	up_secondary	middle_high	>=150min/week	None	no	no	no	no	no	no	no	None	71.4286	79.1667	-0.077755	0.576049	matched (3)	matched (3)	matched (3)	matched (3)	matched (3)	matched (3)	matched (3)	matched (3)
625									None	None													using only (2)	matched (3)	matched (3)
626	4	146.862	male	43	40/49	married	up_secondary	middle_high	<150 min/week	None	no	no	no	no	no	no	no	None	75	62.5	0.139588	-0.602788	matched (3)	matched (3)	matched (3)	matched (3)	matched (3)	matched (3)	matched (3)	matched (3)
627									None	None													using only (2)	matched (3)	matched (3)
628	4	79.0989	female	54	>=50	married	up_secondary	middle_high	None	None	no	no	no	no	no	yes	yes	With CVD	39.2857	50	-2.03384	-1.48692	matched (3)	matched (3)	matched (3)	matched (3)	matched (3)	matched (3)	matched (3)	matched (3)
629	25	267.453	female	29	20/29	single	bachelor_higher	low_middle	<150 min/week	<150min/week	no	no	no	no	no	no	no	None	85.7143	75	0.791618	0.28134	matched (3)	matched (3)	matched (3)	matched (3)	matched (3)	matched (3)	matched (3)	matched (3)
630	4	94.9894	female	45	40/49	married	certificate_diploma	low_middle	<150 min/week	<150min/week	no	no	no	no	no	no	no	None	75	70.8333	0.139588	-0.0133695	matched (3)	matched (3)	matched (3)	matched (3)	matched (3)	matched (3)	matched (3)	matched (3)
631	4	94.9894	female	46	40/49	divorced_widowed	bachelor_higher	middle_high	<150 min/week	>=150min/week	no	no	no	yes	yes	no	no	At risk of CVD	64.2857	70.8333	-0.512442	-0.0133695	matched (3)	matched (3)	matched (3)	matched (3)	matched (3)	matched (3)	matched (3)	matched (3)
632	48	126.616	female	43	40/49	married	up_secondary	lowest	None	None	no	no	no	no	yes	no	no	At risk of CVD	92.8571	87.5	1.2263	1.16547	matched (3)	matched (3)	matched (3)	matched (3)	matched (3)	matched (3)	matched (3)	matched (3)
633	60	213.502	female	40	40/49	married	bachelor_higher	highest	None	None	no	no	no	no	no	no	no	None	89.2857	70.8333	1.00896	-0.0133695	matched (3)	matched (3)	matched (3)	matched (3)	matched (3)	matched (3)	matched (3)	matched (3)
634									<150 min/week	>=150min/week													using only (2)	matched (3)	matched (3)
635									None	None													using only (2)	matched (3)	matched (3)
636	40	140.088	female	38	30/39	married	bachelor_higher	middle_high	None	None	no	no	no	no	no	no	no	None	50	83.3333	-1.38181	0.870759	matched (3)	matched (3)	matched (3)	matched (3)	matched (3)	matched (3)	matched (3)	matched (3)
637	37	122.836	female	51	>=50	married	bachelor_higher	middle_high	>=150min/week	None	no	no	no	no	no	no	no	None	60.7143	75	-0.729785	0.28134	matched (3)	matched (3)	matched (3)	matched (3)	matched (3)	matched (3)	matched (3)	matched (3)
638	22	82.8471	female	51	>=50	divorced_widowed	bachelor_higher	middle_high	<150 min/week	<150min/week	yes	no	no	no	no	no	no	At risk of CVD	82.1429	75	0.574274	0.28134	matched (3)	matched (3)	matched (3)	matched (3)	matched (3)	matched (3)	matched (3)	matched (3)
639	22	149.321	male	30	30/39	single	certificate_diploma	lowest	>=150min/week	None	no	no	no	no	no	no	no	None	67.8571	66.6667	-0.295099	-0.308078	matched (3)	matched (3)	matched (3)	matched (3)	matched (3)	matched (3)	matched (3)	matched (3)
640	5	261.657	male	62	>=50	divorced_widowed	certificate_diploma	middle_high	None	None	yes	no	no	no	no	no	no	At risk of CVD	25	41.6667	-2.90322	-2.07633	matched (3)	matched (3)	matched (3)	matched (3)	matched (3)	matched (3)	matched (3)	matched (3)
641	16	110.492	male	53	>=50	single	bachelor_higher	lowest	<150 min/week	>=150min/week	no	no	no	no	no	no	no	None	64.2857	66.6667	-0.512442	-0.308078	matched (3)	matched (3)	matched (3)	matched (3)	matched (3)	matched (3)	matched (3)	matched (3)
642									None	None													using only (2)	matched (3)	matched (3)
643	41	188.416	male	53	>=50	married	bachelor_higher	middle_high	<150 min/week	>=150min/week	yes	no	no	no	no	no	no	At risk of CVD	85.7143	62.5	0.791618	-0.602788	matched (3)	matched (3)	matched (3)	matched (3)	matched (3)	matched (3)	matched (3)	matched (3)
644	27	56.9214	male	57	>=50	married	certificate_diploma	highest	None	None	yes	no	yes	no	yes	no	no	At risk of CVD	78.5714	79.1667	0.356931	0.576049	matched (3)	matched (3)	matched (3)	matched (3)	matched (3)	matched (3)	matched (3)	matched (3)
645	7	88.4762	female	50	>=50	married	up_secondary	highest	<150 min/week	None	yes	no	no		yes	no	no	At risk of CVD	50	45.8333	-1.38181	-1.78162	matched (3)	matched (3)	matched (3)	matched (3)	matched (3)	matched (3)	matched (3)	matched (3)
646									None	None													using only (2)	matched (3)	matched (3)
647									<150 min/week	None													using only (2)	matched (3)	matched (3)
648	10	163.381	female	62	>=50	married	bachelor_higher	highest	None	<150min/week	yes	no	yes	no	yes	no	no	At risk of CVD	71.4286	79.1667	-0.077755	0.576049	matched (3)	matched (3)	matched (3)	matched (3)	matched (3)	matched (3)	matched (3)	matched (3)
649	42	46.1	male	36	30/39	single	bachelor_higher	middle_high	None	>=150min/week	no	no	no	no	no	no	no	None	60.7143	62.5	-0.729785	-0.602788	matched (3)	matched (3)	matched (3)	matched (3)	matched (3)	matched (3)	matched (3)	matched (3)
650									None	None													using only (2)	matched (3)	matched (3)
651									<150 min/week	None													using only (2)	matched (3)	matched (3)
652									<150 min/week	None													using only (2)	matched (3)	matched (3)
653									<150 min/week	>=150min/week													using only (2)	matched (3)	matched (3)
654	12	251.37	male	24	20/29	single	up_secondary	low_middle	>=150min/week	>=150min/week	no	no	no	no	no	no	no	None	89.2857	79.1667	1.00896	0.576049	matched (3)	matched (3)	matched (3)	matched (3)	matched (3)	matched (3)	matched (3)	matched (3)
655									None	<150min/week													using only (2)	matched (3)	matched (3)
656	41	208.279	female	44	40/49	married	bachelor_higher	highest	<150 min/week	None	no	no	no	no	no	no	no	None	64.2857	66.6667	-0.512442	-0.308078	matched (3)	matched (3)	matched (3)	matched (3)	matched (3)	matched (3)	matched (3)	matched (3)
657	58	96.1655	female	40	40/49	married	bachelor_higher	highest	None	None	no	no	no	no	no	no	no	None	64.2857	54.1667	-0.512442	-1.19221	matched (3)	matched (3)	matched (3)	matched (3)	matched (3)	matched (3)	matched (3)	matched (3)
658	22	99.4907	female	47	40/49	married	bachelor_higher	highest	None	None	no	no	no	no	no	no	no	None	82.1429	70.8333	0.574274	-0.0133695	matched (3)	matched (3)	matched (3)	matched (3)	matched (3)	matched (3)	matched (3)	matched (3)
659	5	117.981	female	56	>=50	married	certificate_diploma	highest	None	None	no	no	no	yes	yes	no	no	At risk of CVD	75	87.5	0.139588	1.16547	matched (3)	matched (3)	matched (3)	matched (3)	matched (3)	matched (3)	matched (3)	matched (3)
660	9	120.699	female	62	>=50	married	bachelor_higher	lowest	>=150min/week	None	yes	no	no	no	yes	no	no	At risk of CVD	71.4286	54.1667	-0.077755	-1.19221	matched (3)	matched (3)	matched (3)	matched (3)	matched (3)	matched (3)	matched (3)	matched (3)
661	20	40.8021	female	51	>=50	married	bachelor_higher	low_middle	>=150min/week	None	no	no	no	no	no	no	no	None	85.7143	75	0.791618	0.28134	matched (3)	matched (3)	matched (3)	matched (3)	matched (3)	matched (3)	matched (3)	matched (3)
662	60	505.596	female	23	20/29	single	certificate_diploma	lowest	>=150min/week	None	no	no	no	yes	no	yes	no	With CVD	89.2857	70.8333	1.00896	-0.0133695	matched (3)	matched (3)	matched (3)	matched (3)	matched (3)	matched (3)	matched (3)	matched (3)
663	58	79.2743	female	46	40/49	married	bachelor_higher	highest	<150 min/week	None	no	no	no	no	no	no	no	None	100	75	1.66099	0.28134	matched (3)	matched (3)	matched (3)	matched (3)	matched (3)	matched (3)	matched (3)	matched (3)
664									<150 min/week	None													using only (2)	matched (3)	matched (3)
665	26	157.984	female	33	30/39	married	bachelor_higher	middle_high	<150 min/week	None	no	no	no	no	yes	no	no	At risk of CVD	85.7143	75	0.791618	0.28134	matched (3)	matched (3)	matched (3)	matched (3)	matched (3)	matched (3)	matched (3)	matched (3)
666	55	76.8729	female	55	>=50	married	up_secondary	highest	None	None	no	no	no	no	no	no	no	None	75	66.6667	0.139588	-0.308078	matched (3)	matched (3)	matched (3)	matched (3)	matched (3)	matched (3)	matched (3)	matched (3)
667	45	261.491	male	60	>=50	married	up_secondary	middle_high	None	None	no	yes	no	no	no	no	no	At risk of CVD	71.4286	70.8333	-0.077755	-0.0133695	matched (3)	matched (3)	matched (3)	matched (3)	matched (3)	matched (3)	matched (3)	matched (3)
668									>=150min/week	None													using only (2)	matched (3)	matched (3)
669	26	127.38	female	49	40/49	single	up_secondary	low_middle	<150 min/week	>=150min/week	no	no	no	no	no	no	no	None	85.7143	66.6667	0.791618	-0.308078	matched (3)	matched (3)	matched (3)	matched (3)	matched (3)	matched (3)	matched (3)	matched (3)
670	9	82.5113	female	41	40/49	married	bachelor_higher	highest	None	None	yes	no	no	no	no	no	no	At risk of CVD	46.4286	62.5	-1.59916	-0.602788	matched (3)	matched (3)	matched (3)	matched (3)	matched (3)	matched (3)	matched (3)	matched (3)
671	50	222	male	61	>=50	married	up_secondary	lowest	None	None	no	no	no	no	no	no	no	None	64.2857	66.6667	-0.512442	-0.308078	matched (3)	matched (3)	matched (3)	matched (3)	matched (3)	matched (3)	matched (3)	matched (3)
672									None	None													using only (2)	matched (3)	matched (3)
673	18	150.031	male	55	>=50	married	up_secondary	.a	None	None	no	no	no	no	yes	no	no	At risk of CVD	89.2857	87.5	1.00896	1.16547	matched (3)	matched (3)	matched (3)	matched (3)	matched (3)	matched (3)	matched (3)	matched (3)
674									<150 min/week	None													using only (2)	matched (3)	matched (3)
675	23	128.922	female	58	>=50	single	bachelor_higher	middle_high	>=150min/week	None	yes	no	yes	no	no	no	no	At risk of CVD	71.4286	54.1667	-0.077755	-1.19221	matched (3)	matched (3)	matched (3)	matched (3)	matched (3)	matched (3)	matched (3)	matched (3)
676	37	196.017	female	35	30/39	single	bachelor_higher	highest	None	>=150min/week	no	no	no	no	no	no	no	None	53.5714	70.8333	-1.16447	-0.0133695	matched (3)	matched (3)	matched (3)	matched (3)	matched (3)	matched (3)	matched (3)	matched (3)
677	52	108.485	female	61	>=50	married	up_secondary	highest	None	>=150min/week	no	no	no	no	no	no	no	None	82.1429	58.3333	0.574274	-0.897497	matched (3)	matched (3)	matched (3)	matched (3)	matched (3)	matched (3)	matched (3)	matched (3)
678									None	None													using only (2)	matched (3)	matched (3)
679	38	59.8624	female	49	40/49	married	up_secondary	lowest	<150 min/week	<150min/week	no	no	no	no	no	yes	no	With CVD	60.7143	66.6667	-0.729785	-0.308078	matched (3)	matched (3)	matched (3)	matched (3)	matched (3)	matched (3)	matched (3)	matched (3)
680	11	83.4831	male	59	>=50	married	up_secondary	middle_high	<150 min/week	None	no	no	no	no	no	no	no	None	64.2857	79.1667	-0.512442	0.576049	matched (3)	matched (3)	matched (3)	matched (3)	matched (3)	matched (3)	matched (3)	matched (3)
681	7	99.3488	male	56	>=50	married	up_secondary	highest	None	None	yes	yes	no	no	yes	yes	no	With CVD	67.8571	79.1667	-0.295099	0.576049	matched (3)	matched (3)	matched (3)	matched (3)	matched (3)	matched (3)	matched (3)	matched (3)
682	46	62.1707	male	55	>=50	married	up_secondary	middle_high	None	<150min/week	yes	no	no	no	no	no	no	At risk of CVD	50	75	-1.38181	0.28134	matched (3)	matched (3)	matched (3)	matched (3)	matched (3)	matched (3)	matched (3)	matched (3)
683	62	108.347	female	40	40/49	married	up_secondary	middle_high	None	None	no	no	no	no	no	no	no	None	85.7143	79.1667	0.791618	0.576049	matched (3)	matched (3)	matched (3)	matched (3)	matched (3)	matched (3)	matched (3)	matched (3)
684	61	192.392	male	60	>=50	married	up_secondary	highest	>=150min/week	None	yes	no	no	no	yes	no	no	At risk of CVD	85.7143	79.1667	0.791618	0.576049	matched (3)	matched (3)	matched (3)	matched (3)	matched (3)	matched (3)	matched (3)	matched (3)
685	60	252.336	female	29	20/29	divorced_widowed	certificate_diploma	highest	None	>=150min/week	no	no	no	no	no	no	no	None	78.5714	83.3333	0.356931	0.870759	matched (3)	matched (3)	matched (3)	matched (3)	matched (3)	matched (3)	matched (3)	matched (3)
686	34	159.216	male	29	20/29	single	bachelor_higher	low_middle	<150 min/week	<150min/week	no	no	no	no	no	no	no	None	82.1429	83.3333	0.574274	0.870759	matched (3)	matched (3)	matched (3)	matched (3)	matched (3)	matched (3)	matched (3)	matched (3)
687									None	<150min/week													using only (2)	matched (3)	matched (3)
688									None	None													using only (2)	matched (3)	matched (3)
689	22	82.8471	female	53	>=50	married	up_secondary	highest	<150 min/week	None	no	no	no	no	no	no	no	None	85.7143	62.5	0.791618	-0.602788	matched (3)	matched (3)	matched (3)	matched (3)	matched (3)	matched (3)	matched (3)	matched (3)
690	57	175.369	female	28	20/29	married	certificate_diploma	middle_high	<150 min/week	None	no	no	no	no	no	no	no	None	71.4286	70.8333	-0.077755	-0.0133695	matched (3)	matched (3)	matched (3)	matched (3)	matched (3)	matched (3)	matched (3)	matched (3)
691	41	164.045	female	56	>=50	married	bachelor_higher	highest	<150 min/week	>=150min/week	yes	no	no	no	no	no	no	At risk of CVD	75	79.1667	0.139588	0.576049	matched (3)	matched (3)	matched (3)	matched (3)	matched (3)	matched (3)	matched (3)	matched (3)
692									<150 min/week	None													using only (2)	matched (3)	matched (3)
693									None	<150min/week													using only (2)	matched (3)	matched (3)
694	53	199.44	male	42	40/49	married	up_secondary	lowest	>=150min/week	None	yes	no	no	no	no	no	no	None	78.5714	75	0.356931	0.28134	matched (3)	matched (3)	matched (3)	matched (3)	matched (3)	matched (3)	matched (3)	matched (3)
695	10	114.192	female	32	30/39	married	up_secondary	lowest	<150 min/week	None	no	no	no	no	no	yes	no	With CVD	71.4286	66.6667	-0.077755	-0.308078	matched (3)	matched (3)	matched (3)	matched (3)	matched (3)	matched (3)	matched (3)	matched (3)
696	15	109.612	male	45	40/49	single	bachelor_higher	highest	None	<150min/week	yes	yes	no	yes	yes	no	no	At risk of CVD	71.4286	70.8333	-0.077755	-0.0133695	matched (3)	matched (3)	matched (3)	matched (3)	matched (3)	matched (3)	matched (3)	matched (3)
697	40	100.726	female	57	>=50	married	up_secondary	middle_high	<150 min/week	None	yes	no	yes	yes	yes	yes	no	With CVD	75	83.3333	0.139588	0.870759	matched (3)	matched (3)	matched (3)	matched (3)	matched (3)	matched (3)	matched (3)	matched (3)
698	26	121.705	female	57	>=50	divorced_widowed	up_secondary	low_middle	None	None	no	no	no	no	no	no	no	None	71.4286	70.8333	-0.077755	-0.0133695	matched (3)	matched (3)	matched (3)	matched (3)	matched (3)	matched (3)	matched (3)	matched (3)
699									None	None													using only (2)	matched (3)	matched (3)
700									None	>=150min/week													using only (2)	matched (3)	matched (3)
701	40	140.088	female	39	30/39	married	bachelor_higher	middle_high	<150 min/week	None	yes	no	no	no	no	no	no	At risk of CVD	57.1429	70.8333	-0.947128	-0.0133695	matched (3)	matched (3)	matched (3)	matched (3)	matched (3)	matched (3)	matched (3)	matched (3)
702	15	110.967	female	43	40/49	married	up_secondary	highest	None	>=150min/week	no	no	no	no	no	no	no	None	71.4286	45.8333	-0.077755	-1.78162	matched (3)	matched (3)	matched (3)	matched (3)	matched (3)	matched (3)	matched (3)	matched (3)
703	2	121.415	female	30	30/39	single	up_secondary	.a	<150 min/week	None	no	no	no	no	no	no	no	None	71.4286	91.6667	-0.077755	1.46018	matched (3)	matched (3)	matched (3)	matched (3)	matched (3)	matched (3)	matched (3)	matched (3)
704	58	86.9944	male	50	>=50	married	bachelor_higher	highest	<150 min/week	None	no	no	yes	no	no	no	no	At risk of CVD	85.7143	87.5	0.791618	1.16547	matched (3)	matched (3)	matched (3)	matched (3)	matched (3)	matched (3)	matched (3)	matched (3)
705	37	211.492	female	28	20/29	single	bachelor_higher	low_middle	None	<150min/week	no	no	no			no	no	None	85.7143	83.3333	0.791618	0.870759	matched (3)	matched (3)	matched (3)	matched (3)	matched (3)	matched (3)	matched (3)	matched (3)
706	22	93.028	male	56	>=50	divorced_widowed	bachelor_higher	highest	<150 min/week	None	no	no	yes	yes	yes	no	no	At risk of CVD	89.2857	91.6667	1.00896	1.46018	matched (3)	matched (3)	matched (3)	matched (3)	matched (3)	matched (3)	matched (3)	matched (3)
707	31	111.226	male	42	40/49	married	up_secondary	middle_high	<150 min/week	None	no	no	no	no	no	no	no	None	89.2857	75	1.00896	0.28134	matched (3)	matched (3)	matched (3)	matched (3)	matched (3)	matched (3)	matched (3)	matched (3)
708	55	97.601	female	40	40/49	divorced_widowed	certificate_diploma	middle_high	<150 min/week	None	no	no	no	no	no	no	no	None	92.8571	83.3333	1.2263	0.870759	matched (3)	matched (3)	matched (3)	matched (3)	matched (3)	matched (3)	matched (3)	matched (3)
709	39	136.895	female	32	30/39	married	up_secondary	middle_high	None	>=150min/week	no	no	no	yes	yes	no	no	At risk of CVD	25	29.1667	-2.90322	-2.96046	matched (3)	matched (3)	matched (3)	matched (3)	matched (3)	matched (3)	matched (3)	matched (3)
710	37	211.492	female	26	20/29	single	bachelor_higher	middle_high	None	<150min/week	no	no	no	no	no	no	no	None	82.1429	79.1667	0.574274	0.576049	matched (3)	matched (3)	matched (3)	matched (3)	matched (3)	matched (3)	matched (3)	matched (3)
711	3	66.9303	female	52	>=50	married	bachelor_higher	highest	<150 min/week	None	no	no	no	no	no	no	no	None	92.8571	79.1667	1.2263	0.576049	matched (3)	matched (3)	matched (3)	matched (3)	matched (3)	matched (3)	matched (3)	matched (3)
712	22	142.641	female	26	20/29	single	bachelor_higher	lowest	<150 min/week	None	no	no	no	no	no	no	no	None	82.1429	70.8333	0.574274	-0.0133695	matched (3)	matched (3)	matched (3)	matched (3)	matched (3)	matched (3)	matched (3)	matched (3)
713									None	>=150min/week													using only (2)	matched (3)	matched (3)
714	27	50.692	female	51	>=50	married	up_secondary	low_middle	>=150min/week	None	no	no	no	yes	no	no	no	At risk of CVD	71.4286	83.3333	-0.077755	0.870759	matched (3)	matched (3)	matched (3)	matched (3)	matched (3)	matched (3)	matched (3)	matched (3)
715	11	106.984	male	49	40/49	divorced_widowed	bachelor_higher	highest	None	<150min/week	no	no	no	no	no	no	no	None	96.4286	58.3333	1.44365	-0.897497	matched (3)	matched (3)	matched (3)	matched (3)	matched (3)	matched (3)	matched (3)	matched (3)
716									None	<150min/week													using only (2)	matched (3)	matched (3)
717	29	130.907	female	36	30/39	married	certificate_diploma	middle_high	None	None	no	no	no			no	no	None	71.4286	83.3333	-0.077755	0.870759	matched (3)	matched (3)	matched (3)	matched (3)	matched (3)	matched (3)	matched (3)	matched (3)
718	27	66.8041	male	52	>=50	single	up_secondary	highest	None	None	no	no	no	yes	yes	no	no	At risk of CVD	78.5714	79.1667	0.356931	0.576049	matched (3)	matched (3)	matched (3)	matched (3)	matched (3)	matched (3)	matched (3)	matched (3)
719	43	60.6166	female	50	>=50	divorced_widowed	bachelor_higher	lowest	>=150min/week	None	no	no	no	no	no	no	no	None	78.5714	83.3333	0.356931	0.870759	matched (3)	matched (3)	matched (3)	matched (3)	matched (3)	matched (3)	matched (3)	matched (3)
720	33	136.041	male	46	40/49	single	bachelor_higher	highest	None	>=150min/week	no	no	no	no	no	no	no	None	92.8571	75	1.2263	0.28134	matched (3)	matched (3)	matched (3)	matched (3)	matched (3)	matched (3)	matched (3)	matched (3)
721									None	>=150min/week													using only (2)	matched (3)	matched (3)
722									None	>=150min/week													using only (2)	matched (3)	matched (3)
723	57	411.418	male	23	20/29	single	up_secondary	lowest	None	<150min/week	no	no	no	no	no	no	no	None	75	79.1667	0.139588	0.576049	matched (3)	matched (3)	matched (3)	matched (3)	matched (3)	matched (3)	matched (3)	matched (3)
724	36	163.371	male	37	30/39	married	up_secondary	lowest	<150 min/week	None	yes	no	no	yes	yes	no	no	At risk of CVD	50	79.1667	-1.38181	0.576049	matched (3)	matched (3)	matched (3)	matched (3)	matched (3)	matched (3)	matched (3)	matched (3)
725	31	95.5955	female	37	30/39	married	up_secondary	lowest	<150 min/week	None	no	no	no	no	no	no	no	None	67.8571	75	-0.295099	0.28134	matched (3)	matched (3)	matched (3)	matched (3)	matched (3)	matched (3)	matched (3)	matched (3)
726	7	106.251	female	46	40/49	married	up_secondary	middle_high	<150 min/week	>=150min/week	no	no	no	no	no	no	no	None	71.4286	66.6667	-0.077755	-0.308078	matched (3)	matched (3)	matched (3)	matched (3)	matched (3)	matched (3)	matched (3)	matched (3)
727									None	>=150min/week													using only (2)	matched (3)	matched (3)
728	24	497.868	male	24	20/29	single	up_secondary	highest	>=150min/week	None	no	no	no			no	no	None	85.7143	79.1667	0.791618	0.576049	matched (3)	matched (3)	matched (3)	matched (3)	matched (3)	matched (3)	matched (3)	matched (3)
729	54	269.484	female	23	20/29	single	up_secondary	lowest	<150 min/week	>=150min/week	no	no	no	no	no	no	no	None	64.2857	58.3333	-0.512442	-0.897497	matched (3)	matched (3)	matched (3)	matched (3)	matched (3)	matched (3)	matched (3)	matched (3)
730									None	>=150min/week													using only (2)	matched (3)	matched (3)
731	29	145.369	male	38	30/39	divorced_widowed	certificate_diploma	low_middle	None	<150min/week	no	no	no	no	no	no	no	None	82.1429	87.5	0.574274	1.16547	matched (3)	matched (3)	matched (3)	matched (3)	matched (3)	matched (3)	matched (3)	matched (3)
732	40	140.088	female	39	30/39	married	bachelor_higher	lowest	None	None	no	yes	no	no	no	no	no	At risk of CVD	67.8571	62.5	-0.295099	-0.602788	matched (3)	matched (3)	matched (3)	matched (3)	matched (3)	matched (3)	matched (3)	matched (3)
733									>=150min/week	None													using only (2)	matched (3)	matched (3)
734	57	122.318	female	49	40/49	married	certificate_diploma	highest	None	None	no	no	no	yes	yes	yes	no	With CVD	39.2857	54.1667	-2.03384	-1.19221	matched (3)	matched (3)	matched (3)	matched (3)	matched (3)	matched (3)	matched (3)	matched (3)
735	57	175.369	female	28	20/29	married	bachelor_higher	highest	>=150min/week	None	no	no	no	no	no	no	no	None	75	75	0.139588	0.28134	matched (3)	matched (3)	matched (3)	matched (3)	matched (3)	matched (3)	matched (3)	matched (3)
736									<150 min/week	>=150min/week													using only (2)	matched (3)	matched (3)
737	9	63.6001	male	55	>=50	married	up_secondary	lowest	None	None	no	no	no	no	yes	no	no	At risk of CVD	64.2857	79.1667	-0.512442	0.576049	matched (3)	matched (3)	matched (3)	matched (3)	matched (3)	matched (3)	matched (3)	matched (3)
738	24	183.584	female	31	30/39	married	up_secondary	middle_high	None	None	no	no	no	no	no	no	no	None	75	91.6667	0.139588	1.46018	matched (3)	matched (3)	matched (3)	matched (3)	matched (3)	matched (3)	matched (3)	matched (3)
739	34	159.216	male	27	20/29	single	up_secondary	lowest	None	None	no	no	no	no	no	no	no	None	85.7143	66.6667	0.791618	-0.308078	matched (3)	matched (3)	matched (3)	matched (3)	matched (3)	matched (3)	matched (3)	matched (3)
740									<150 min/week	>=150min/week													using only (2)	matched (3)	matched (3)
741									<150 min/week	<150min/week													using only (2)	matched (3)	matched (3)
742	61	130.174	female	28	20/29	married	up_secondary	middle_high	<150 min/week	None	no	no	no	no	no	no	no	None	75	79.1667	0.139588	0.576049	matched (3)	matched (3)	matched (3)	matched (3)	matched (3)	matched (3)	matched (3)	matched (3)
743	43	104.366	female	25	20/29	married	certificate_diploma	middle_high	<150 min/week	None	no	no	no	no	no	no	no	None	89.2857	79.1667	1.00896	0.576049	matched (3)	matched (3)	matched (3)	matched (3)	matched (3)	matched (3)	matched (3)	matched (3)
744	49	52.0542	male	55	>=50	married	up_secondary	middle_high	None	None	yes	no	no	no	no	no	no	At risk of CVD	53.5714	62.5	-1.16447	-0.602788	matched (3)	matched (3)	matched (3)	matched (3)	matched (3)	matched (3)	matched (3)	matched (3)
745									None	None													using only (2)	matched (3)	matched (3)
746									None	None													using only (2)	matched (3)	matched (3)
747	28	144.266	female	38	30/39	married	up_secondary	lowest	>=150min/week	None	no	no	no	no	no	no	no	None	78.5714	75	0.356931	0.28134	matched (3)	matched (3)	matched (3)	matched (3)	matched (3)	matched (3)	matched (3)	matched (3)
748	44	97.499	female	37	30/39	married	up_secondary	lowest	<150 min/week	None	yes	no	no			no	no	At risk of CVD	60.7143	58.3333	-0.729785	-0.897497	matched (3)	matched (3)	matched (3)	matched (3)	matched (3)	matched (3)	matched (3)	matched (3)
749	10	114.192	female	32	30/39	single	up_secondary	low_middle	None	<150min/week	no	no	no	yes	no	no	no	At risk of CVD	85.7143	75	0.791618	0.28134	matched (3)	matched (3)	matched (3)	matched (3)	matched (3)	matched (3)	matched (3)	matched (3)
750									None	None													using only (2)	matched (3)	matched (3)
751	12	89.5511	male	45	40/49	married	up_secondary	low_middle	None	None	no	no	no	no	no	no	no	None	67.8571	75	-0.295099	0.28134	matched (3)	matched (3)	matched (3)	matched (3)	matched (3)	matched (3)	matched (3)	matched (3)
752	39	133.894	female	41	40/49	married	up_secondary	middle_high	None	None	no	no	no	no	no	no	no	None	89.2857	87.5	1.00896	1.16547	matched (3)	matched (3)	matched (3)	matched (3)	matched (3)	matched (3)	matched (3)	matched (3)
753									>=150min/week	None													using only (2)	matched (3)	matched (3)
754	47	64.8863	female	31	30/39	married	up_secondary	low_middle	None	<150min/week	no	no	no	no	no	no	no	None	82.1429	75	0.574274	0.28134	matched (3)	matched (3)	matched (3)	matched (3)	matched (3)	matched (3)	matched (3)	matched (3)
755									<150 min/week	None													using only (2)	matched (3)	matched (3)
756									None	<150min/week													using only (2)	matched (3)	matched (3)
757	4	126.223	female	38	30/39	married	bachelor_higher	middle_high	None	None	no	no	no	no	no	no	no	None	67.8571	79.1667	-0.295099	0.576049	matched (3)	matched (3)	matched (3)	matched (3)	matched (3)	matched (3)	matched (3)	matched (3)
758	47	52.3166	female	47	40/49	married	up_secondary	highest	>=150min/week	None	no	no	no	no	no	yes	no	With CVD	89.2857	70.8333	1.00896	-0.0133695	matched (3)	matched (3)	matched (3)	matched (3)	matched (3)	matched (3)	matched (3)	matched (3)
759	43	72.7942	female	48	40/49	married	up_secondary	lowest	<150 min/week	>=150min/week	no	no	no	no	no	no	no	None	92.8571	58.3333	1.2263	-0.897497	matched (3)	matched (3)	matched (3)	matched (3)	matched (3)	matched (3)	matched (3)	matched (3)
760	12	112.166	male	31	30/39	single	up_secondary	highest	None	<150min/week	no	no	no			no	no	None	96.4286	66.6667	1.44365	-0.308078	matched (3)	matched (3)	matched (3)	matched (3)	matched (3)	matched (3)	matched (3)	matched (3)
761									None	<150min/week													using only (2)	matched (3)	matched (3)
762									None	>=150min/week													using only (2)	matched (3)	matched (3)
763	1	284.206	male	28	20/29	single	certificate_diploma	middle_high	None	>=150min/week	no	no	no			no	no	None	82.1429	87.5	0.574274	1.16547	matched (3)	matched (3)	matched (3)	matched (3)	matched (3)	matched (3)	matched (3)	matched (3)
764	9	68.0184	female	48	40/49	married	up_secondary	low_middle	<150 min/week	None	no	no	no	no	no	no	no	None	64.2857	75	-0.512442	0.28134	matched (3)	matched (3)	matched (3)	matched (3)	matched (3)	matched (3)	matched (3)	matched (3)
765									>=150min/week	None													using only (2)	matched (3)	matched (3)
766	52	75.8236	female	30	30/39	single	bachelor_higher	highest	None	None	no	no	no	no	no	no	no	None	85.7143	79.1667	0.791618	0.576049	matched (3)	matched (3)	matched (3)	matched (3)	matched (3)	matched (3)	matched (3)	matched (3)
767	39	162.872	male	35	30/39	married	up_secondary	lowest	None	<150min/week	no	no	no	no	no	no	no	None	50	58.3333	-1.38181	-0.897497	matched (3)	matched (3)	matched (3)	matched (3)	matched (3)	matched (3)	matched (3)	matched (3)
768									<150 min/week	None													using only (2)	matched (3)	matched (3)
769									None	None													using only (2)	matched (3)	matched (3)
770	34	179.035	male	60	>=50	married	up_secondary	low_middle	<150 min/week	None	no	no	no	no	no	no	no	None	57.1429	79.1667	-0.947128	0.576049	matched (3)	matched (3)	matched (3)	matched (3)	matched (3)	matched (3)	matched (3)	matched (3)
771	37	140.941	female	55	>=50	divorced_widowed	up_secondary	low_middle	None	None	no	no	no	yes	yes	no	no	At risk of CVD	60.7143	62.5	-0.729785	-0.602788	matched (3)	matched (3)	matched (3)	matched (3)	matched (3)	matched (3)	matched (3)	matched (3)
772	17	123.952	female	40	40/49	married	bachelor_higher	low_middle	None	None	no	no	no		no	no	no	None	75	87.5	0.139588	1.16547	matched (3)	matched (3)	matched (3)	matched (3)	matched (3)	matched (3)	matched (3)	matched (3)
773									None	<150min/week													using only (2)	matched (3)	matched (3)
774									>=150min/week	None													using only (2)	matched (3)	matched (3)
775									None	None													using only (2)	matched (3)	matched (3)
776	63	70.1608	female	53	>=50	married	up_secondary	lowest	<150 min/week	None	no	no	no	yes	yes	no	no	At risk of CVD	35.7143	29.1667	-2.25119	-2.96046	matched (3)	matched (3)	matched (3)	matched (3)	matched (3)	matched (3)	matched (3)	matched (3)
777	26	121.705	female	58	>=50	married	up_secondary	low_middle	None	None	no	no	no	yes	yes	no	no	At risk of CVD	71.4286	70.8333	-0.077755	-0.0133695	matched (3)	matched (3)	matched (3)	matched (3)	matched (3)	matched (3)	matched (3)	matched (3)
778	47	43.5647	female	51	>=50	divorced_widowed	up_secondary	lowest	<150 min/week	None	yes	no	no	no	no	no	no	At risk of CVD	28.5714	45.8333	-2.68587	-1.78162	matched (3)	matched (3)	matched (3)	matched (3)	matched (3)	matched (3)	matched (3)	matched (3)
779									None	None													using only (2)	matched (3)	matched (3)
780	2	184.473	male	28	20/29	single	up_secondary	lowest	<150 min/week	None	no	no	no	no	no	no	no	None	67.8571	79.1667	-0.295099	0.576049	matched (3)	matched (3)	matched (3)	matched (3)	matched (3)	matched (3)	matched (3)	matched (3)
781									<150 min/week	>=150min/week													using only (2)	matched (3)	matched (3)
782									None	None													using only (2)	matched (3)	matched (3)
783	49	53.1901	female	58	>=50	single	up_secondary	.b	<150 min/week	None	no	no	no			no	yes	With CVD					matched (3)	matched (3)	matched (3)	matched (3)	matched (3)	matched (3)	matched (3)	matched (3)
784	15	87.4007	female	56	>=50	single	up_secondary	low_middle	None	None	no	no	no	no	no	yes	no	With CVD	60.7143	79.1667	-0.729785	0.576049	matched (3)	matched (3)	matched (3)	matched (3)	matched (3)	matched (3)	matched (3)	matched (3)
785	49	79.8157	female	26	20/29	single	up_secondary	low_middle	<150 min/week	<150min/week	no	no	no	no	no	no	no	None	71.4286	91.6667	-0.077755	1.46018	matched (3)	matched (3)	matched (3)	matched (3)	matched (3)	matched (3)	matched (3)	matched (3)
786	39	317.075	female	23	20/29	single	up_secondary	low_middle	<150 min/week	None	no	no	no	no	no	no	no	None	71.4286	79.1667	-0.077755	0.576049	matched (3)	matched (3)	matched (3)	matched (3)	matched (3)	matched (3)	matched (3)	matched (3)
787									None	None													using only (2)	matched (3)	matched (3)
788									<150 min/week	None													using only (2)	matched (3)	matched (3)
789									None	None													using only (2)	matched (3)	matched (3)
790									<150 min/week	None													using only (2)	matched (3)	matched (3)
791	40	115.69	male	52	>=50	married	certificate_diploma	highest	None	>=150min/week	no	no	no	no	no	no	no	None	85.7143	91.6667	0.791618	1.46018	matched (3)	matched (3)	matched (3)	matched (3)	matched (3)	matched (3)	matched (3)	matched (3)
792									<150 min/week	<150min/week													using only (2)	matched (3)	matched (3)
793	24	222.158	male	31	30/39	married	bachelor_higher	highest	<150 min/week	None	no	no	no	yes	yes	no	no	At risk of CVD	78.5714	66.6667	0.356931	-0.308078	matched (3)	matched (3)	matched (3)	matched (3)	matched (3)	matched (3)	matched (3)	matched (3)
794	54	134.496	female	29	20/29	married	up_secondary	low_middle	None	None	no	no	no	no	no	no	no	None	82.1429	58.3333	0.574274	-0.897497	matched (3)	matched (3)	matched (3)	matched (3)	matched (3)	matched (3)	matched (3)	matched (3)
795	37	176.759	male	47	40/49	married	bachelor_higher	highest	>=150min/week	None	no	no	no	no	no	no	no	None	82.1429	83.3333	0.574274	0.870759	matched (3)	matched (3)	matched (3)	matched (3)	matched (3)	matched (3)	matched (3)	matched (3)
796	42	46.1	male	35	30/39	married	up_secondary	middle_high	None	>=150min/week	no	no	no	no	no	no	no	None	82.1429	70.8333	0.574274	-0.0133695	matched (3)	matched (3)	matched (3)	matched (3)	matched (3)	matched (3)	matched (3)	matched (3)
797	12	112.166	male	30	30/39	married	up_secondary	lowest	None	None	no	no	no	no	no	no	no	None	21.4286	79.1667	-3.12056	0.576049	matched (3)	matched (3)	matched (3)	matched (3)	matched (3)	matched (3)	matched (3)	matched (3)
798									None	None													using only (2)	matched (3)	matched (3)
799	39	162.872	male	37	30/39	married	up_secondary	low_middle	None	<150min/week	no	no	no	no	no	no	no	None	75	62.5	0.139588	-0.602788	matched (3)	matched (3)	matched (3)	matched (3)	matched (3)	matched (3)	matched (3)	matched (3)
800									<150 min/week	None													using only (2)	matched (3)	matched (3)
801									<150 min/week	None													using only (2)	matched (3)	matched (3)
802	36	132.664	male	49	40/49	married	up_secondary	lowest	None	None	no	no	no	no	no	no	no	None	78.5714	54.1667	0.356931	-1.19221	matched (3)	matched (3)	matched (3)	matched (3)	matched (3)	matched (3)	matched (3)	matched (3)
803									>=150min/week	<150min/week													using only (2)	matched (3)	matched (3)
804	62	131.796	male	37	30/39	married	up_secondary	lowest	>=150min/week	None	no	no	no	yes	no	no	no	At risk of CVD	96.4286	66.6667	1.44365	-0.308078	matched (3)	matched (3)	matched (3)	matched (3)	matched (3)	matched (3)	matched (3)	matched (3)
805	1	182.957	female	42	40/49	married	certificate_diploma	middle_high	<150 min/week	None	no	no	no	no	no	no	no	None	89.2857	79.1667	1.00896	0.576049	matched (3)	matched (3)	matched (3)	matched (3)	matched (3)	matched (3)	matched (3)	matched (3)
806	59	117.931	male	30	30/39	married	up_secondary	lowest	<150 min/week	None	no	no	no	no	no	no	no	None	57.1429	54.1667	-0.947128	-1.19221	matched (3)	matched (3)	matched (3)	matched (3)	matched (3)	matched (3)	matched (3)	matched (3)
807	33	106.158	male	57	>=50	divorced_widowed	up_secondary	lowest	None	None	no	no	no	no	no	no	no	None	82.1429	58.3333	0.574274	-0.897497	matched (3)	matched (3)	matched (3)	matched (3)	matched (3)	matched (3)	matched (3)	matched (3)
808	42	48.3016	male	40	40/49	married	up_secondary	lowest	<150 min/week	None	no	no	no	no	no	no	no	None	100	95.8333	1.66099	1.75489	matched (3)	matched (3)	matched (3)	matched (3)	matched (3)	matched (3)	matched (3)	matched (3)
809	53	190.35	male	39	30/39	married	up_secondary	lowest	<150 min/week	None	no	no	no	no	no	no	no	None	67.8571	58.3333	-0.295099	-0.897497	matched (3)	matched (3)	matched (3)	matched (3)	matched (3)	matched (3)	matched (3)	matched (3)
810									<150 min/week	None													using only (2)	matched (3)	matched (3)
811									None	>=150min/week													using only (2)	matched (3)	matched (3)
812									None	None													using only (2)	matched (3)	matched (3)
813									None	None													using only (2)	matched (3)	matched (3)
814	10	122.345	female	37	30/39	married	certificate_diploma	lowest	<150 min/week	None	no	no	no	no	no	no	no	None	75	83.3333	0.139588	0.870759	matched (3)	matched (3)	matched (3)	matched (3)	matched (3)	matched (3)	matched (3)	matched (3)
815	35	290.885	male	49	40/49	single	up_secondary	low_middle	None	None	yes	no	no	no	no	no	no	At risk of CVD	78.5714	83.3333	0.356931	0.870759	matched (3)	matched (3)	matched (3)	matched (3)	matched (3)	matched (3)	matched (3)	matched (3)
816									None	None													using only (2)	matched (3)	matched (3)
817	17	150.778	male	38	30/39	single	up_secondary	low_middle	<150 min/week	>=150min/week	no	no	no	no	no	no	no	None	82.1429	75	0.574274	0.28134	matched (3)	matched (3)	matched (3)	matched (3)	matched (3)	matched (3)	matched (3)	matched (3)
818									<150 min/week	None													using only (2)	matched (3)	matched (3)
819									<150 min/week	None													using only (2)	matched (3)	matched (3)
820	38	59.8624	female	46	40/49	married	up_secondary	low_middle	None	None	no	no	no	no	no	no	no	None	96.4286	75	1.44365	0.28134	matched (3)	matched (3)	matched (3)	matched (3)	matched (3)	matched (3)	matched (3)	matched (3)
821	49	82.1481	male	38	30/39	married	up_secondary	lowest	<150 min/week	None	no	no	no	no	no	no	no	None	64.2857	70.8333	-0.512442	-0.0133695	matched (3)	matched (3)	matched (3)	matched (3)	matched (3)	matched (3)	matched (3)	matched (3)
822									<150 min/week	None													using only (2)	matched (3)	matched (3)
823	29	283	female	22	20/29	married	up_secondary	lowest	None	None	no	no	no	no	no	no	no	None	66.6667	66.6667	-0.367546	-0.308078	matched (3)	matched (3)	matched (3)	matched (3)	matched (3)	matched (3)	matched (3)	matched (3)
824	12	69.8797	male	58	>=50	married	up_secondary	low_middle	>=150min/week	None	yes	no	no	no	yes	no	no	At risk of CVD	67.8571	83.3333	-0.295099	0.870759	matched (3)	matched (3)	matched (3)	matched (3)	matched (3)	matched (3)	matched (3)	matched (3)
825	30	131.542	female	46	40/49	married	up_secondary	low_middle	<150 min/week	<150min/week	yes	no	no	no	yes	no	no	At risk of CVD	57.1429	79.1667	-0.947128	0.576049	matched (3)	matched (3)	matched (3)	matched (3)	matched (3)	matched (3)	matched (3)	matched (3)
826									>=150min/week	<150min/week													using only (2)	matched (3)	matched (3)
827	50	150.207	female	26	20/29	married	up_secondary	lowest	None	None	no	no	no	no	no	no	no	None	82.1429	100	0.574274	2.0496	matched (3)	matched (3)	matched (3)	matched (3)	matched (3)	matched (3)	matched (3)	matched (3)
828	12	99.3079	female	35	30/39	married	up_secondary	low_middle	None	None	no	no	no	no	no	no	no	None	82.1429	75	0.574274	0.28134	matched (3)	matched (3)	matched (3)	matched (3)	matched (3)	matched (3)	matched (3)	matched (3)
829									None	None													using only (2)	matched (3)	matched (3)
830	31	87.2692	female	40	40/49	married	certificate_diploma	lowest	None	None	no	no	no	yes	no	no	no	At risk of CVD	78.5714	95.8333	0.356931	1.75489	matched (3)	matched (3)	matched (3)	matched (3)	matched (3)	matched (3)	matched (3)	matched (3)
831	34	84.4915	female	47	40/49	married	up_secondary	lowest	<150 min/week	None	no	no	no	yes	yes	yes	no	With CVD	39.2857	33.3333	-2.03384	-2.66575	matched (3)	matched (3)	matched (3)	matched (3)	matched (3)	matched (3)	matched (3)	matched (3)
832	43	87.2263	male	48	40/49	married	up_secondary	lowest	<150 min/week	None	no	no	no	no	yes	no	no	At risk of CVD	75	70.8333	0.139588	-0.0133695	matched (3)	matched (3)	matched (3)	matched (3)	matched (3)	matched (3)	matched (3)	matched (3)
833	34	70.3571	female	51	>=50	single	up_secondary	middle_high	<150 min/week	None	no	no	no	no	no	no	no	None	60.7143	75	-0.729785	0.28134	matched (3)	matched (3)	matched (3)	matched (3)	matched (3)	matched (3)	matched (3)	matched (3)
834	52	75.8236	female	34	30/39	married	bachelor_higher	highest	None	None	no	no	no			no	no	None	64.2857	70.8333	-0.512442	-0.0133695	matched (3)	matched (3)	matched (3)	matched (3)	matched (3)	matched (3)	matched (3)	matched (3)
835									None	<150min/week													using only (2)	matched (3)	matched (3)
836	48	99.7255	female	58	>=50	married	up_secondary	lowest	<150 min/week	None	no	no	no	no	no	no	no	None	60.7143	70.8333	-0.729785	-0.0133695	matched (3)	matched (3)	matched (3)	matched (3)	matched (3)	matched (3)	matched (3)	matched (3)
837									None	<150min/week													using only (2)	matched (3)	matched (3)
838									<150 min/week	None													using only (2)	matched (3)	matched (3)
839	40	155.564	male	38	30/39	married	up_secondary	lowest	>=150min/week	None	no	no	no	yes	yes	no	no	At risk of CVD	75	79.1667	0.139588	0.576049	matched (3)	matched (3)	matched (3)	matched (3)	matched (3)	matched (3)	matched (3)	matched (3)
840	10	87.969	female	56	>=50	divorced_widowed	up_secondary		<150 min/week	None	no	no	no			no	no	None					matched (3)	matched (3)	matched (3)	matched (3)	matched (3)	matched (3)	matched (3)	matched (3)
841	29	331.354	male	23	20/29	single	certificate_diploma	lowest	<150 min/week	None	no	no	no	no	no	no	no	None	89.2857	91.6667	1.00896	1.46018	matched (3)	matched (3)	matched (3)	matched (3)	matched (3)	matched (3)	matched (3)	matched (3)
842									<150 min/week	None													using only (2)	matched (3)	matched (3)
843									None	None													using only (2)	matched (3)	matched (3)
844									None	None													using only (2)	matched (3)	matched (3)
845									None	None													using only (2)	matched (3)	matched (3)
846									<150 min/week	<150min/week													using only (2)	matched (3)	matched (3)
847	38	49.8482	female	54	>=50	married	up_secondary	lowest	<150 min/week	None	no	yes	no	no	no	no	no	At risk of CVD	75	70.8333	0.139588	-0.0133695	matched (3)	matched (3)	matched (3)	matched (3)	matched (3)	matched (3)	matched (3)	matched (3)
848	56	70.326	female	57	>=50	married	up_secondary	lowest	None	None	no	no	no	yes	no	no	no	At risk of CVD	17.8571	16.6667	-3.3379	-3.84459	matched (3)	matched (3)	matched (3)	matched (3)	matched (3)	matched (3)	matched (3)	matched (3)
849	49	159.924	female	24	20/29	single	up_secondary	lowest	<150 min/week	<150min/week	no	no	no	no	no	no	no	None	67.8571	70.8333	-0.295099	-0.0133695	matched (3)	matched (3)	matched (3)	matched (3)	matched (3)	matched (3)	matched (3)	matched (3)
850	21	168.655	female	31	30/39	married	up_secondary	lowest	None	None	no	no	no	yes	yes	no	no	At risk of CVD	60.7143	58.3333	-0.729785	-0.897497	matched (3)	matched (3)	matched (3)	matched (3)	matched (3)	matched (3)	matched (3)	matched (3)
851	51	43.3439	female	50	>=50	married	up_secondary	middle_high	<150 min/week	None	yes	no	no	no	no	no	no	At risk of CVD	75	66.6667	0.139588	-0.308078	matched (3)	matched (3)	matched (3)	matched (3)	matched (3)	matched (3)	matched (3)	matched (3)
852	56	73.6054	female	49	40/49	married	up_secondary	lowest	None	None	no	no	no	no	no	no	no	None	7.14286	50	-3.98993	-1.48692	matched (3)	matched (3)	matched (3)	matched (3)	matched (3)	matched (3)	matched (3)	matched (3)
853	4	88.8191	male	56	>=50	married	certificate_diploma	highest	None	<150min/week	yes	yes	no	no	no	yes	no	With CVD	75	75	0.139588	0.28134	matched (3)	matched (3)	matched (3)	matched (3)	matched (3)	matched (3)	matched (3)	matched (3)
854	44	89.0069	female	40	40/49	married	bachelor_higher	middle_high	None	<150min/week	no	no	no	no	no	no	no	None	96.4286	91.6667	1.44365	1.46018	matched (3)	matched (3)	matched (3)	matched (3)	matched (3)	matched (3)	matched (3)	matched (3)
855									>=150min/week	None													using only (2)	matched (3)	matched (3)
856	40	162.993	male	41	40/49	married	certificate_diploma	middle_high	None	<150min/week	yes	no	no		yes	no	no	At risk of CVD	64.2857	87.5	-0.512442	1.16547	matched (3)	matched (3)	matched (3)	matched (3)	matched (3)	matched (3)	matched (3)	matched (3)
857	34	80.727	female	55	>=50	married	up_secondary	lowest	>=150min/week	None	no	no	no	yes	yes	no	no	At risk of CVD	32.1429	29.1667	-2.46853	-2.96046	matched (3)	matched (3)	matched (3)	matched (3)	matched (3)	matched (3)	matched (3)	matched (3)
858									None	None													using only (2)	matched (3)	matched (3)
859	29	141.241	female	27	20/29	married	up_secondary	low_middle	<150 min/week	None	no	no	no	no	no	no	no	None	46.4286	45.8333	-1.59916	-1.78162	matched (3)	matched (3)	matched (3)	matched (3)	matched (3)	matched (3)	matched (3)	matched (3)
860	51	74.6271	female	25	20/29	single	up_secondary	.b	<150 min/week	None	no	no	no			no	no	None					matched (3)	matched (3)	matched (3)	matched (3)	matched (3)	matched (3)	matched (3)	matched (3)
861									>=150min/week	None													using only (2)	matched (3)	matched (3)
862									None	None													using only (2)	matched (3)	matched (3)
863	40	198.66	male	27	20/29	single	bachelor_higher	highest	>=150min/week	None	no	no	no	no	no	no	no	None	78.5714	83.3333	0.356931	0.870759	matched (3)	matched (3)	matched (3)	matched (3)	matched (3)	matched (3)	matched (3)	matched (3)
864	26	226.036	female	61	>=50	married	certificate_diploma	.b	>=150min/week	None	no	no	no			yes	no	With CVD					matched (3)	matched (3)	matched (3)	matched (3)	matched (3)	matched (3)	matched (3)	matched (3)
865									>=150min/week	>=150min/week													using only (2)	matched (3)	matched (3)
866	10	92.0711	female	47	40/49	single	bachelor_higher	lowest	<150 min/week	None	no	no	no	no	no	yes	no	With CVD	39.2857	66.6667	-2.03384	-0.308078	matched (3)	matched (3)	matched (3)	matched (3)	matched (3)	matched (3)	matched (3)	matched (3)
867	55	231.13	female	23	20/29	single	up_secondary	lowest	None	None	no	no	no	no	no	yes	no	With CVD	67.8571	79.1667	-0.295099	0.576049	matched (3)	matched (3)	matched (3)	matched (3)	matched (3)	matched (3)	matched (3)	matched (3)
868									>=150min/week	None													using only (2)	matched (3)	matched (3)
869	57	183.582	male	32	30/39	married	up_secondary	low_middle	<150 min/week	None	no	no	no	yes	yes	no	no	At risk of CVD	50	79.1667	-1.38181	0.576049	matched (3)	matched (3)	matched (3)	matched (3)	matched (3)	matched (3)	matched (3)	matched (3)
870	30	122.997	male	56	>=50	married	up_secondary	lowest	None	None	no	no	yes	no	no	no	no	At risk of CVD	92.8571	45.8333	1.2263	-1.78162	matched (3)	matched (3)	matched (3)	matched (3)	matched (3)	matched (3)	matched (3)	matched (3)
871	12	132.616	female	60	>=50	divorced_widowed	up_secondary	low_middle	None	None	no	no	no	no	no	no	no	None	67.8571	75	-0.295099	0.28134	matched (3)	matched (3)	matched (3)	matched (3)	matched (3)	matched (3)	matched (3)	matched (3)
872	36	163.371	male	35	30/39	married	bachelor_higher	highest	<150 min/week	None	no	no	no	no	no	yes	no	With CVD	92.8571	87.5	1.2263	1.16547	matched (3)	matched (3)	matched (3)	matched (3)	matched (3)	matched (3)	matched (3)	matched (3)
873	25	275.269	male	39	30/39	married	up_secondary	lowest	None	<150min/week	no	no	no	no	no	no	no	None	60.7143	45.8333	-0.729785	-1.78162	matched (3)	matched (3)	matched (3)	matched (3)	matched (3)	matched (3)	matched (3)	matched (3)
874	25	627.448	male	24	20/29	single	up_secondary	middle_high	>=150min/week	None	no	no	no	no	no	no	no	None	82.1429	75	0.574274	0.28134	matched (3)	matched (3)	matched (3)	matched (3)	matched (3)	matched (3)	matched (3)	matched (3)
875	60	259.709	male	35	30/39	married	bachelor_higher	highest	None	>=150min/week	no	no	no	no	no	no	no	None	82.1429	83.3333	0.574274	0.870759	matched (3)	matched (3)	matched (3)	matched (3)	matched (3)	matched (3)	matched (3)	matched (3)
876									None	>=150min/week													using only (2)	matched (3)	matched (3)
877	10	195.096	male	61	>=50	married	up_secondary	highest	<150 min/week	None	yes	no	no		yes	no	no	At risk of CVD	64.2857	66.6667	-0.512442	-0.308078	matched (3)	matched (3)	matched (3)	matched (3)	matched (3)	matched (3)	matched (3)	matched (3)
878	16	83.8426	female	53	>=50	married	up_secondary	highest	<150 min/week	None	no	no	no	no	yes	no	no	At risk of CVD	89.2857	79.1667	1.00896	0.576049	matched (3)	matched (3)	matched (3)	matched (3)	matched (3)	matched (3)	matched (3)	matched (3)
879	13	497.855	male	24	20/29	single	up_secondary	middle_high	None	>=150min/week	no	no	no	no	no	no	no	None	75	79.1667	0.139588	0.576049	matched (3)	matched (3)	matched (3)	matched (3)	matched (3)	matched (3)	matched (3)	matched (3)
880	37	221.396	male	33	30/39	married	bachelor_higher	middle_high	None	<150min/week	no	no	no	no	no	no	no	None	96.4286	95.8333	1.44365	1.75489	matched (3)	matched (3)	matched (3)	matched (3)	matched (3)	matched (3)	matched (3)	matched (3)
881									None	None													using only (2)	matched (3)	matched (3)
882									>=150min/week	<150min/week													using only (2)	matched (3)	matched (3)
883	17	153.358	male	32	30/39	single	bachelor_higher	middle_high	<150 min/week	>=150min/week	no	no	no	no	no	no	no	None	78.5714	62.5	0.356931	-0.602788	matched (3)	matched (3)	matched (3)	matched (3)	matched (3)	matched (3)	matched (3)	matched (3)
884	51	49.7324	female	57	>=50	divorced_widowed	certificate_diploma	highest	>=150min/week	None	no	no	no	no	no	no	no	None	85.7143	54.1667	0.791618	-1.19221	matched (3)	matched (3)	matched (3)	matched (3)	matched (3)	matched (3)	matched (3)	matched (3)
885	13	212.213	female	26	20/29	married	up_secondary	lowest	<150 min/week	>=150min/week	no	no	no	no	no	no	no	None	53.5714	54.1667	-1.16447	-1.19221	matched (3)	matched (3)	matched (3)	matched (3)	matched (3)	matched (3)	matched (3)	matched (3)
886	62	85.3367	female	59	>=50	married	bachelor_higher	highest	None	<150min/week	no	no	no	no	yes	no	no	At risk of CVD	82.1429	83.3333	0.574274	0.870759	matched (3)	matched (3)	matched (3)	matched (3)	matched (3)	matched (3)	matched (3)	matched (3)
887									<150 min/week	None													using only (2)	matched (3)	matched (3)
888	48	351.07	male	24	20/29	single	up_secondary	low_middle	None	None	no	no	no	yes	yes	no	no	At risk of CVD	75	83.3333	0.139588	0.870759	matched (3)	matched (3)	matched (3)	matched (3)	matched (3)	matched (3)	matched (3)	matched (3)
889	45	115.389	male	57	>=50	married	bachelor_higher	lowest	<150 min/week	>=150min/week	yes	no	no	yes	yes	no	no	At risk of CVD	89.2857	70.8333	1.00896	-0.0133695	matched (3)	matched (3)	matched (3)	matched (3)	matched (3)	matched (3)	matched (3)	matched (3)
890									>=150min/week	None													using only (2)	matched (3)	matched (3)
891									None	None													using only (2)	matched (3)	matched (3)
892									<150 min/week	None													using only (2)	matched (3)	matched (3)
893	18	192.265	male	46	40/49	divorced_widowed	up_secondary	low_middle	None	None	no	no	no	no	no	no	no	None	71.4286	66.6667	-0.077755	-0.308078	matched (3)	matched (3)	matched (3)	matched (3)	matched (3)	matched (3)	matched (3)	matched (3)
894	30	163.146	female	34	30/39	married	up_secondary	middle_high	>=150min/week	None	no	no	no	yes	yes	no	no	At risk of CVD	85.7143	91.6667	0.791618	1.46018	matched (3)	matched (3)	matched (3)	matched (3)	matched (3)	matched (3)	matched (3)	matched (3)
895	9	74.6424	male	52	>=50	married	bachelor_higher	middle_high	None	<150min/week	no	no	no	no	no	no	no	None	75	75	0.139588	0.28134	matched (3)	matched (3)	matched (3)	matched (3)	matched (3)	matched (3)	matched (3)	matched (3)
896	16	100.686	female	47	40/49	divorced_widowed	bachelor_higher	highest	<150 min/week	>=150min/week	no	no	no			no	no	None	71.4286	79.1667	-0.077755	0.576049	matched (3)	matched (3)	matched (3)	matched (3)	matched (3)	matched (3)	matched (3)	matched (3)
897	2	93.5334	female	59	>=50	single	certificate_diploma	middle_high	None	None	no	no	no	no	yes	no	no	At risk of CVD	78.5714	75	0.356931	0.28134	matched (3)	matched (3)	matched (3)	matched (3)	matched (3)	matched (3)	matched (3)	matched (3)
898	30	203.374	male	40	40/49	married	up_secondary	low_middle	>=150min/week	None	no	no	no	no	no	no	no	None	96.4286	66.6667	1.44365	-0.308078	matched (3)	matched (3)	matched (3)	matched (3)	matched (3)	matched (3)	matched (3)	matched (3)
899									<150 min/week	None													using only (2)	matched (3)	matched (3)
900	45	123.405	female	46	40/49	married	bachelor_higher	middle_high	<150 min/week	None	no	no	no	yes	no	no	no	At risk of CVD	85.7143	70.8333	0.791618	-0.0133695	matched (3)	matched (3)	matched (3)	matched (3)	matched (3)	matched (3)	matched (3)	matched (3)
901	9	68.0184	female	47	40/49	married	up_secondary	middle_high	<150 min/week	None	no	no	no	no	yes	no	no	At risk of CVD	50	62.5	-1.38181	-0.602788	matched (3)	matched (3)	matched (3)	matched (3)	matched (3)	matched (3)	matched (3)	matched (3)
902									None	>=150min/week													using only (2)	matched (3)	matched (3)
903									<150 min/week	None													using only (2)	matched (3)	matched (3)
904									None	None													using only (2)	matched (3)	matched (3)
905									None	None													using only (2)	matched (3)	matched (3)
906									>=150min/week	None													using only (2)	matched (3)	matched (3)
907	2	117.304	male	48	40/49	married	bachelor_higher	lowest	>=150min/week	None	no	no	no	no	no	yes	no	With CVD	67.8571	75	-0.295099	0.28134	matched (3)	matched (3)	matched (3)	matched (3)	matched (3)	matched (3)	matched (3)	matched (3)
908									None	None													using only (2)	matched (3)	matched (3)
909									>=150min/week	None													using only (2)	matched (3)	matched (3)
910	25	267.453	female	28	20/29	married	up_secondary	lowest	<150 min/week	<150min/week	no	no	no	no	no	no	no	None	78.5714	54.1667	0.356931	-1.19221	matched (3)	matched (3)	matched (3)	matched (3)	matched (3)	matched (3)	matched (3)	matched (3)
911	34	126.81	male	32	30/39	married	up_secondary	lowest	None	None	no	no	no	yes	yes	no	no	At risk of CVD	57.1429	79.1667	-0.947128	0.576049	matched (3)	matched (3)	matched (3)	matched (3)	matched (3)	matched (3)	matched (3)	matched (3)
912	36	166.166	male	30	30/39	single	up_secondary	low_middle	<150 min/week	None	no	no	no	no	no	no	no	None	82.1429	79.1667	0.574274	0.576049	matched (3)	matched (3)	matched (3)	matched (3)	matched (3)	matched (3)	matched (3)	matched (3)
913	25	627.448	male	23	20/29	single	up_secondary	middle_high	<150 min/week	None	no	no	no	no	no	no	no	None	71.4286	79.1667	-0.077755	0.576049	matched (3)	matched (3)	matched (3)	matched (3)	matched (3)	matched (3)	matched (3)	matched (3)
914	3	106.805	female	35	30/39	married	bachelor_higher	highest	<150 min/week	None	no	no	no	no	no	no	no	None	89.2857	87.5	1.00896	1.16547	matched (3)	matched (3)	matched (3)	matched (3)	matched (3)	matched (3)	matched (3)	matched (3)
915									None	None													using only (2)	matched (3)	matched (3)
916	48	196.686	male	29	20/29	married	up_secondary	low_middle	None	None	no	no	no	no	no	no	no	None	96.4286	79.1667	1.44365	0.576049	matched (3)	matched (3)	matched (3)	matched (3)	matched (3)	matched (3)	matched (3)	matched (3)
917	1	222.553	male	38	30/39	married	bachelor_higher	middle_high	<150 min/week	>=150min/week	no	no	no	no	no	no	no	None	67.8571	79.1667	-0.295099	0.576049	matched (3)	matched (3)	matched (3)	matched (3)	matched (3)	matched (3)	matched (3)	matched (3)
918	38	88.3338	male	39	30/39	married	up_secondary	highest	None	>=150min/week	no	no	no	no	yes	no	no	At risk of CVD	89.2857	91.6667	1.00896	1.46018	matched (3)	matched (3)	matched (3)	matched (3)	matched (3)	matched (3)	matched (3)	matched (3)
919									None	>=150min/week													using only (2)	matched (3)	matched (3)
920	58	149.384	male	27	20/29	single	certificate_diploma	lowest	None	>=150min/week	no	no	no	no	no	no	no	None	78.5714	79.1667	0.356931	0.576049	matched (3)	matched (3)	matched (3)	matched (3)	matched (3)	matched (3)	matched (3)	matched (3)
921	11	106.984	male	46	40/49	married	up_secondary	lowest	<150 min/week	<150min/week	no	no	no	no	no	no	no	None	71.4286	75	-0.077755	0.28134	matched (3)	matched (3)	matched (3)	matched (3)	matched (3)	matched (3)	matched (3)	matched (3)
922	49	79.8157	female	28	20/29	single	up_secondary	lowest	<150 min/week	None	no	no	no	no	no	no	no	None	92.8571	66.6667	1.2263	-0.308078	matched (3)	matched (3)	matched (3)	matched (3)	matched (3)	matched (3)	matched (3)	matched (3)
923	5	182.213	male	38	30/39	married	bachelor_higher	middle_high	None	>=150min/week	no	no	no		yes	no	no	At risk of CVD	67.8571	66.6667	-0.295099	-0.308078	matched (3)	matched (3)	matched (3)	matched (3)	matched (3)	matched (3)	matched (3)	matched (3)
924	13	278.922	male	28	20/29	married	up_secondary	low_middle	None	None	no	no	no	yes	yes	no	no	At risk of CVD	78.5714	70.8333	0.356931	-0.0133695	matched (3)	matched (3)	matched (3)	matched (3)	matched (3)	matched (3)	matched (3)	matched (3)
925									None	<150min/week													using only (2)	matched (3)	matched (3)
926	13	123.255	female	51	>=50	married	up_secondary	low_middle	<150 min/week	None	no	no	no	no	no	no	no	None	92.8571	70.8333	1.2263	-0.0133695	matched (3)	matched (3)	matched (3)	matched (3)	matched (3)	matched (3)	matched (3)	matched (3)
927									<150 min/week	None													using only (2)	matched (3)	matched (3)
928	45	163.982	female	36	30/39	married	up_secondary	lowest	<150 min/week	>=150min/week	no	no	no	yes	no	no	no	At risk of CVD	64.2857	58.3333	-0.512442	-0.897497	matched (3)	matched (3)	matched (3)	matched (3)	matched (3)	matched (3)	matched (3)	matched (3)
929	62	107.024	male	48	40/49	married	up_secondary		None	<150min/week	no	no	no			no	no	None					matched (3)	matched (3)	matched (3)	matched (3)	matched (3)	matched (3)	matched (3)	matched (3)
930	31	135.565	male	28	20/29	married	up_secondary	lowest	None	None	no	no	no	no	no	no	no	None	67.8571	70.8333	-0.295099	-0.0133695	matched (3)	matched (3)	matched (3)	matched (3)	matched (3)	matched (3)	matched (3)	matched (3)
931	41	160.542	male	56	>=50	married	bachelor_higher	middle_high	<150 min/week	None	no	no	no	no	no	no	no	None	85.7143	83.3333	0.791618	0.870759	matched (3)	matched (3)	matched (3)	matched (3)	matched (3)	matched (3)	matched (3)	matched (3)
932	38	106.226	female	60	>=50	married	certificate_diploma	middle_high	<150 min/week	<150min/week	no	no	no	no	no	no	no	None	75	75	0.139588	0.28134	matched (3)	matched (3)	matched (3)	matched (3)	matched (3)	matched (3)	matched (3)	matched (3)
933	38	57.1953	female	59	>=50	single	up_secondary	middle_high	>=150min/week	None	no	no	no	no	no	no	no	None	92.8571	66.6667	1.2263	-0.308078	matched (3)	matched (3)	matched (3)	matched (3)	matched (3)	matched (3)	matched (3)	matched (3)
934									None	>=150min/week													using only (2)	matched (3)	matched (3)
935	39	207.992	male	28	20/29	married	up_secondary	middle_high	None	None	no	no	no	no	no	no	no	None	89.2857	79.1667	1.00896	0.576049	matched (3)	matched (3)	matched (3)	matched (3)	matched (3)	matched (3)	matched (3)	matched (3)
936	13	228.845	male	41	40/49	married	up_secondary	highest	None	<150min/week	no	no	no	no	no	no	no	None	78.5714	87.5	0.356931	1.16547	matched (3)	matched (3)	matched (3)	matched (3)	matched (3)	matched (3)	matched (3)	matched (3)
937									None	None													using only (2)	matched (3)	matched (3)
938									<150 min/week	None													using only (2)	matched (3)	matched (3)
939	29	174.814	female	61	>=50	married	up_secondary	low_middle	>=150min/week	None	no	no	no	no	yes	no	no	At risk of CVD	53.5714	83.3333	-1.16447	0.870759	matched (3)	matched (3)	matched (3)	matched (3)	matched (3)	matched (3)	matched (3)	matched (3)
940									None	None													using only (2)	matched (3)	matched (3)
941	26	187.963	male	39	30/39	married	up_secondary	middle_high	None	None	no	no	no	yes	yes	no	no	At risk of CVD	75	79.1667	0.139588	0.576049	matched (3)	matched (3)	matched (3)	matched (3)	matched (3)	matched (3)	matched (3)	matched (3)
942									None	<150min/week													using only (2)	matched (3)	matched (3)
943									None	>=150min/week													using only (2)	matched (3)	matched (3)
944	19	253.684	female	39	30/39	married	up_secondary	middle_high	<150 min/week	None	no	no	no	yes	no	no	no	At risk of CVD	82.1429	62.5	0.574274	-0.602788	matched (3)	matched (3)	matched (3)	matched (3)	matched (3)	matched (3)	matched (3)	matched (3)
945	19	286.529	male	34	30/39	married	up_secondary	middle_high	<150 min/week	None	no	no	no	no	no	no	no	None	92.8571	62.5	1.2263	-0.602788	matched (3)	matched (3)	matched (3)	matched (3)	matched (3)	matched (3)	matched (3)	matched (3)
946	28	101.515	male	58	>=50	married	certificate_diploma	low_middle	<150 min/week	>=150min/week	no	no	no	no	no	no	no	None	42.8571	58.3333	-1.8165	-0.897497	matched (3)	matched (3)	matched (3)	matched (3)	matched (3)	matched (3)	matched (3)	matched (3)
947									<150 min/week	None													using only (2)	matched (3)	matched (3)
948									<150 min/week	None													using only (2)	matched (3)	matched (3)
949	39	165.659	male	31	30/39	single	bachelor_higher	low_middle	<150 min/week	None	no	no	no	no	no	no	no	None	92.8571	83.3333	1.2263	0.870759	matched (3)	matched (3)	matched (3)	matched (3)	matched (3)	matched (3)	matched (3)	matched (3)
950	41	171.695	female	48	40/49	married	up_secondary	lowest	None	None	no	no	no	no	no	no	no	None	100	58.3333	1.66099	-0.897497	matched (3)	matched (3)	matched (3)	matched (3)	matched (3)	matched (3)	matched (3)	matched (3)
951									None	>=150min/week													using only (2)	matched (3)	matched (3)
952	34	92.7197	male	51	>=50	married	up_secondary	middle_high	None	None	no	no	no	no	no	no	no	None	82.1429	58.3333	0.574274	-0.897497	matched (3)	matched (3)	matched (3)	matched (3)	matched (3)	matched (3)	matched (3)	matched (3)
953	58	149.384	male	26	20/29	single	up_secondary	middle_high	None	>=150min/week	no	no	no	no	no	no	no	None	92.8571	79.1667	1.2263	0.576049	matched (3)	matched (3)	matched (3)	matched (3)	matched (3)	matched (3)	matched (3)	matched (3)
954	42	37.898	female	44	40/49	married	up_secondary	middle_high	<150 min/week	None	no	no	no	no	no	no	no	None	53.5714	70.8333	-1.16447	-0.0133695	matched (3)	matched (3)	matched (3)	matched (3)	matched (3)	matched (3)	matched (3)	matched (3)
955	45	102.761	female	50	>=50	married	up_secondary	middle_high	<150 min/week	>=150min/week	no	no	no	no	no	no	no	None	100	62.5	1.66099	-0.602788	matched (3)	matched (3)	matched (3)	matched (3)	matched (3)	matched (3)	matched (3)	matched (3)
956	32	168.435	female	43	40/49	married	up_secondary	middle_high	None	None	no	no	no	no	no	no	no	None	82.1429	79.1667	0.574274	0.576049	matched (3)	matched (3)	matched (3)	matched (3)	matched (3)	matched (3)	matched (3)	matched (3)
957	11	74.3469	female	51	>=50	married	up_secondary	lowest	None	None	no	no	no	no	no	no	no	None	71.4286	87.5	-0.077755	1.16547	matched (3)	matched (3)	matched (3)	matched (3)	matched (3)	matched (3)	matched (3)	matched (3)
958	7	106.251	female	49	40/49	married	up_secondary	low_middle	>=150min/week	None	no	no	no	no	no	no	no	None	96.4286	79.1667	1.44365	0.576049	matched (3)	matched (3)	matched (3)	matched (3)	matched (3)	matched (3)	matched (3)	matched (3)
959	57	134.23	male	51	>=50	married	up_secondary	middle_high	None	>=150min/week	no	no	no	no	no	no	no	None	67.8571	79.1667	-0.295099	0.576049	matched (3)	matched (3)	matched (3)	matched (3)	matched (3)	matched (3)	matched (3)	matched (3)
960									None	None													using only (2)	matched (3)	matched (3)
961									None	>=150min/week													using only (2)	matched (3)	matched (3)
962	13	278.922	male	28	20/29	married	up_secondary	low_middle	None	<150min/week	no	no	no	yes	yes	no	no	At risk of CVD	71.4286	66.6667	-0.077755	-0.308078	matched (3)	matched (3)	matched (3)	matched (3)	matched (3)	matched (3)	matched (3)	matched (3)
963	29	152.311	male	40	40/49	married	up_secondary	low_middle	None	None	no	no	no	yes	yes	no	no	At risk of CVD	67.8571	70.8333	-0.295099	-0.0133695	matched (3)	matched (3)	matched (3)	matched (3)	matched (3)	matched (3)	matched (3)	matched (3)
964	29	119.505	female	42	40/49	married	up_secondary	lowest	None	None	no	no	no	no	no	no	no	None	60.7143	54.1667	-0.729785	-1.19221	matched (3)	matched (3)	matched (3)	matched (3)	matched (3)	matched (3)	matched (3)	matched (3)
965	53	199.44	male	42	40/49	married	up_secondary	lowest	<150 min/week	None	no	no	no	no	no	no	no	None	85.7143	91.6667	0.791618	1.46018	matched (3)	matched (3)	matched (3)	matched (3)	matched (3)	matched (3)	matched (3)	matched (3)
966	31	107.973	male	34	30/39	single	certificate_diploma	middle_high	<150 min/week	None	no	no	no	no	no	no	no	None	82.1429	87.5	0.574274	1.16547	matched (3)	matched (3)	matched (3)	matched (3)	matched (3)	matched (3)	matched (3)	matched (3)
967	19	281.709	male	36	30/39	married	certificate_diploma	middle_high	<150 min/week	None	no	no	no	yes	yes	no	no	At risk of CVD	50	33.3333	-1.38181	-2.66575	matched (3)	matched (3)	matched (3)	matched (3)	matched (3)	matched (3)	matched (3)	matched (3)
968	41	171.695	female	46	40/49	married	up_secondary	low_middle	<150 min/week	None	no	no	no	no	no	no	no	None	53.5714	87.5	-1.16447	1.16547	matched (3)	matched (3)	matched (3)	matched (3)	matched (3)	matched (3)	matched (3)	matched (3)
969									>=150min/week	None													using only (2)	matched (3)	matched (3)
970	51	98.0858	male	26	20/29	single	bachelor_higher	middle_high	>=150min/week	>=150min/week	no	no	no	no	no	no	no	None	85.7143	87.5	0.791618	1.16547	matched (3)	matched (3)	matched (3)	matched (3)	matched (3)	matched (3)	matched (3)	matched (3)
971									None	None													using only (2)	matched (3)	matched (3)
972									<150 min/week	None													using only (2)	matched (3)	matched (3)
973	49	61.092	male	50	>=50	single	up_secondary	low_middle	>=150min/week	None	no	no	no	no	no	no	no	None	89.2857	79.1667	1.00896	0.576049	matched (3)	matched (3)	matched (3)	matched (3)	matched (3)	matched (3)	matched (3)	matched (3)
974									<150 min/week	None													using only (2)	matched (3)	matched (3)
975									<150 min/week	<150min/week													using only (2)	matched (3)	matched (3)
976	53	128.997	female	48	40/49	married	up_secondary	lowest	None	None	no	no	no	no	no	no	no	None	78.5714	62.5	0.356931	-0.602788	matched (3)	matched (3)	matched (3)	matched (3)	matched (3)	matched (3)	matched (3)	matched (3)
977	18	160.453	female	45	40/49	divorced_widowed	bachelor_higher	highest	None	>=150min/week	no	no	no	no	no	no	no	None	85.7143	75	0.791618	0.28134	matched (3)	matched (3)	matched (3)	matched (3)	matched (3)	matched (3)	matched (3)	matched (3)
978	43	79.8833	male	54	>=50	married	up_secondary	lowest	None	>=150min/week	no	no	no	no	no	no	no	None	89.2857	83.3333	1.00896	0.870759	matched (3)	matched (3)	matched (3)	matched (3)	matched (3)	matched (3)	matched (3)	matched (3)
979									>=150min/week	>=150min/week													using only (2)	matched (3)	matched (3)
980	58	96.1655	female	42	40/49	married	bachelor_higher	highest	None	>=150min/week	no	no	no	no	no	no	no	None	85.7143	83.3333	0.791618	0.870759	matched (3)	matched (3)	matched (3)	matched (3)	matched (3)	matched (3)	matched (3)	matched (3)
981	26	365.923	female	24	20/29	married	up_secondary	middle_high	<150 min/week	None	no	no	no	yes	yes	no	no	At risk of CVD	78.5714	79.1667	0.356931	0.576049	matched (3)	matched (3)	matched (3)	matched (3)	matched (3)	matched (3)	matched (3)	matched (3)
982	29	147.856	male	30	30/39	single	bachelor_higher	highest	None	<150min/week	no	no	no	no	no	no	no	None	82.1429	70.8333	0.574274	-0.0133695	matched (3)	matched (3)	matched (3)	matched (3)	matched (3)	matched (3)	matched (3)	matched (3)
983	43	107.416	male	39	30/39	married	certificate_diploma	low_middle	None	>=150min/week	no	no	no	no	no	no	no	None	75	83.3333	0.139588	0.870759	matched (3)	matched (3)	matched (3)	matched (3)	matched (3)	matched (3)	matched (3)	matched (3)
984									<150 min/week	None													using only (2)	matched (3)	matched (3)
985	10	163.381	female	61	>=50	married	up_secondary	low_middle	<150 min/week	None	no	no	no	yes	yes	no	no	At risk of CVD	78.5714	79.1667	0.356931	0.576049	matched (3)	matched (3)	matched (3)	matched (3)	matched (3)	matched (3)	matched (3)	matched (3)
986	41	205.735	male	45	40/49	married	bachelor_higher	highest	<150 min/week	<150min/week	no	no	no			no	no	None	82.1429	83.3333	0.574274	0.870759	matched (3)	matched (3)	matched (3)	matched (3)	matched (3)	matched (3)	matched (3)	matched (3)
987	45	102.761	female	50	>=50	married	up_secondary	low_middle	None	None	no	no	no	no	no	no	no	None	64.2857	83.3333	-0.512442	0.870759	matched (3)	matched (3)	matched (3)	matched (3)	matched (3)	matched (3)	matched (3)	matched (3)
988	26	139.785	male	40	40/49	married	up_secondary	highest	None	None	no	no	no	yes	yes	no	no	At risk of CVD	82.1429	37.5	0.574274	-2.37104	matched (3)	matched (3)	matched (3)	matched (3)	matched (3)	matched (3)	matched (3)	matched (3)
989	29	82.0339	female	51	>=50	married	up_secondary	highest	None	None	no	no	no	no	no	yes	no	With CVD	82.1429	87.5	0.574274	1.16547	matched (3)	matched (3)	matched (3)	matched (3)	matched (3)	matched (3)	matched (3)	matched (3)
990									<150 min/week	None													using only (2)	matched (3)	matched (3)
991	48	299.839	female	24	20/29	single	up_secondary	low_middle	None	None	no	no	no	no	no	no	no	None	60.7143	66.6667	-0.729785	-0.308078	matched (3)	matched (3)	matched (3)	matched (3)	matched (3)	matched (3)	matched (3)	matched (3)
992	51	63.1423	female	43	40/49	married	bachelor_higher	highest	None	<150min/week	no	no	no	no	no	no	no	None	67.8571	75	-0.295099	0.28134	matched (3)	matched (3)	matched (3)	matched (3)	matched (3)	matched (3)	matched (3)	matched (3)
993	46	72.9648	male	53	>=50	married	up_secondary	middle_high	None	None	no	no	no	no	no	no	no	None	75	62.5	0.139588	-0.602788	matched (3)	matched (3)	matched (3)	matched (3)	matched (3)	matched (3)	matched (3)	matched (3)
994	28	134.652	female	33	30/39	single	bachelor_higher	low_middle	None	>=150min/week	no	no	no	no	no	no	no	None	82.1429	75	0.574274	0.28134	matched (3)	matched (3)	matched (3)	matched (3)	matched (3)	matched (3)	matched (3)	matched (3)
995	28	108.568	female	45	40/49	married	up_secondary	low_middle	>=150min/week	None	no	no	no	yes	yes	no	no	At risk of CVD	78.5714	58.3333	0.356931	-0.897497	matched (3)	matched (3)	matched (3)	matched (3)	matched (3)	matched (3)	matched (3)	matched (3)
996									None	<150min/week													using only (2)	matched (3)	matched (3)
997	34	101.243	male	48	40/49	married	up_secondary	highest	<150 min/week	None	no	no	no	yes	yes	no	no	At risk of CVD	57.1429	83.3333	-0.947128	0.870759	matched (3)	matched (3)	matched (3)	matched (3)	matched (3)	matched (3)	matched (3)	matched (3)
998	45	147.871	male	49	40/49	divorced_widowed	bachelor_higher	highest	None	>=150min/week	no	no	no	no	no	no	no	None	96.4286	87.5	1.44365	1.16547	matched (3)	matched (3)	matched (3)	matched (3)	matched (3)	matched (3)	matched (3)	matched (3)
999									None	<150min/week													using only (2)	matched (3)	matched (3)
1000	40	140.088	female	37	30/39	married	up_secondary	lowest	<150 min/week	None	yes	no	no	no	no	no	no	At risk of CVD	67.8571	54.1667	-0.295099	-1.19221	matched (3)	matched (3)	matched (3)	matched (3)	matched (3)	matched (3)	matched (3)	matched (3)
1001	61	112.609	female	31	30/39	single	up_secondary	middle_high	>=150min/week	None	no	no	no	no	no	no	no	None	85.7143	91.6667	0.791618	1.46018	matched (3)	matched (3)	matched (3)	matched (3)	matched (3)	matched (3)	matched (3)	matched (3)
1002									None	None													using only (2)	matched (3)	matched (3)
1003									<150 min/week	>=150min/week													using only (2)	matched (3)	matched (3)
1004	56	97.8078	female	36	30/39	married	up_secondary	lowest	None	None	no	no	no	no	no	no	no	None	85.7143	58.3333	0.791618	-0.897497	matched (3)	matched (3)	matched (3)	matched (3)	matched (3)	matched (3)	matched (3)	matched (3)
1005									>=150min/week	None													using only (2)	matched (3)	matched (3)
1006	46	82.4646	female	30	30/39	married	up_secondary	middle_high	>=150min/week	None	no	no	no	no	no	no	no	None	71.4286	75	-0.077755	0.28134	matched (3)	matched (3)	matched (3)	matched (3)	matched (3)	matched (3)	matched (3)	matched (3)
1007	13	183.579	female	32	30/39	married	up_secondary	middle_high	None	<150min/week	no	no	no	no	no	no	no	None	75	79.1667	0.139588	0.576049	matched (3)	matched (3)	matched (3)	matched (3)	matched (3)	matched (3)	matched (3)	matched (3)
1008	48	129.453	female	33	30/39	divorced_widowed	up_secondary	low_middle	<150 min/week	None	no	no	no	no	no	no	no	None	82.1429	79.1667	0.574274	0.576049	matched (3)	matched (3)	matched (3)	matched (3)	matched (3)	matched (3)	matched (3)	matched (3)
1009	6	204.569	male	29	20/29	single	bachelor_higher	middle_high	None	>=150min/week	no	no	no	no	no	no	no	None	85.7143	87.5	0.791618	1.16547	matched (3)	matched (3)	matched (3)	matched (3)	matched (3)	matched (3)	matched (3)	matched (3)
1010	48	138.696	female	36	30/39	married	up_secondary	low_middle	None	None	no	no	no	no	no	no	no	None	82.1429	79.1667	0.574274	0.576049	matched (3)	matched (3)	matched (3)	matched (3)	matched (3)	matched (3)	matched (3)	matched (3)
1011	49	55.6705	female	48	40/49	married	up_secondary	highest	>=150min/week	None	no	no	no	yes	yes	no	no	At risk of CVD	53.5714	66.6667	-1.16447	-0.308078	matched (3)	matched (3)	matched (3)	matched (3)	matched (3)	matched (3)	matched (3)	matched (3)
1012	35	301.081	female	31	30/39	single	up_secondary	low_middle	<150 min/week	None	no	no	no	yes	yes	no	no	At risk of CVD	42.8571	50	-1.8165	-1.48692	matched (3)	matched (3)	matched (3)	matched (3)	matched (3)	matched (3)	matched (3)	matched (3)
1013	14	81.8375	female	51	>=50	divorced_widowed	bachelor_higher	low_middle	>=150min/week	None	no	no	no	no	no	no	no	None	67.8571	54.1667	-0.295099	-1.19221	matched (3)	matched (3)	matched (3)	matched (3)	matched (3)	matched (3)	matched (3)	matched (3)
1014	52	91.7553	male	33	30/39	single	bachelor_higher	highest	>=150min/week	None	no	no	no	no	no	no	no	None	89.2857	87.5	1.00896	1.16547	matched (3)	matched (3)	matched (3)	matched (3)	matched (3)	matched (3)	matched (3)	matched (3)
1015	44	61.0986	female	53	>=50	married	up_secondary	middle_high	<150 min/week	None	no	no	no	no	yes	no	no	At risk of CVD	67.8571	58.3333	-0.295099	-0.897497	matched (3)	matched (3)	matched (3)	matched (3)	matched (3)	matched (3)	matched (3)	matched (3)
1016	62	128.054	female	27	20/29	married	up_secondary	low_middle	<150 min/week	None	no	no	no	yes	yes	no	no	At risk of CVD	89.2857	79.1667	1.00896	0.576049	matched (3)	matched (3)	matched (3)	matched (3)	matched (3)	matched (3)	matched (3)	matched (3)
1017									>=150min/week	None													using only (2)	matched (3)	matched (3)
1018	58	149.384	male	29	20/29	married	bachelor_higher	middle_high	None	<150min/week	no	no	no	no	no	no	no	None	82.1429	87.5	0.574274	1.16547	matched (3)	matched (3)	matched (3)	matched (3)	matched (3)	matched (3)	matched (3)	matched (3)
1019	38	71.7307	male	46	40/49	married	up_secondary	low_middle	<150 min/week	None	no	no	no	no	no	no	no	None	78.5714	58.3333	0.356931	-0.897497	matched (3)	matched (3)	matched (3)	matched (3)	matched (3)	matched (3)	matched (3)	matched (3)
1020	39	170.65	male	41	40/49	married	up_secondary	middle_high	None	None	no	no	no	no	no	no	no	None	60.7143	75	-0.729785	0.28134	matched (3)	matched (3)	matched (3)	matched (3)	matched (3)	matched (3)	matched (3)	matched (3)
1021	34	130.631	male	40	40/49	married	up_secondary	low_middle	None	None	no	no	no	no	yes	no	no	At risk of CVD	85.7143	79.1667	0.791618	0.576049	matched (3)	matched (3)	matched (3)	matched (3)	matched (3)	matched (3)	matched (3)	matched (3)
1022	61	84.8971	male	58	>=50	married	up_secondary	lowest	<150 min/week	None	yes	yes	no			no	no	At risk of CVD	42.8571	58.3333	-1.8165	-0.897497	matched (3)	matched (3)	matched (3)	matched (3)	matched (3)	matched (3)	matched (3)	matched (3)
1023	54	145.037	male	44	40/49	divorced_widowed	up_secondary	lowest	None	None	yes	yes	no	no	no	no	no	At risk of CVD	57.1429	62.5	-0.947128	-0.602788	matched (3)	matched (3)	matched (3)	matched (3)	matched (3)	matched (3)	matched (3)	matched (3)
1024									None	None													using only (2)	matched (3)	matched (3)
1025	28	103.73	female	55	>=50	divorced_widowed	up_secondary	lowest	>=150min/week	None	no	no	no	no	no	no	no	None	85.7143	50	0.791618	-1.48692	matched (3)	matched (3)	matched (3)	matched (3)	matched (3)	matched (3)	matched (3)	matched (3)
1026									None	None													using only (2)	matched (3)	matched (3)
1027	30	163.146	female	30	30/39	married	up_secondary	low_middle	None	None	no	no	no	no	no	no	no	None	67.8571	70.8333	-0.295099	-0.0133695	matched (3)	matched (3)	matched (3)	matched (3)	matched (3)	matched (3)	matched (3)	matched (3)
1028	33	175.531	male	40	40/49	married	up_secondary	middle_high	<150 min/week	<150min/week	no	no	no	no	no	no	no	None	75	83.3333	0.139588	0.870759	matched (3)	matched (3)	matched (3)	matched (3)	matched (3)	matched (3)	matched (3)	matched (3)
1029	27	94.1189	male	43	40/49	married	certificate_diploma	middle_high	None	<150min/week	no	no	no	yes	yes	no	no	At risk of CVD	75	79.1667	0.139588	0.576049	matched (3)	matched (3)	matched (3)	matched (3)	matched (3)	matched (3)	matched (3)	matched (3)
1030									<150 min/week	None													using only (2)	matched (3)	matched (3)
1031	55	80.4576	female	47	40/49	married	bachelor_higher	middle_high	>=150min/week	None	no	no	no	no	no	no	no	None	42.8571	79.1667	-1.8165	0.576049	matched (3)	matched (3)	matched (3)	matched (3)	matched (3)	matched (3)	matched (3)	matched (3)
1032									<150 min/week	None													using only (2)	matched (3)	matched (3)
1033	29	94.1249	female	55	>=50	married	up_secondary	lowest	<150 min/week	None	no	no	no	yes	yes	no	no	At risk of CVD	82.1429	83.3333	0.574274	0.870759	matched (3)	matched (3)	matched (3)	matched (3)	matched (3)	matched (3)	matched (3)	matched (3)
1034	13	179.555	female	42	40/49	married	up_secondary	lowest	None	None	no	no	no	yes	yes	no	no	At risk of CVD	82.1429	83.3333	0.574274	0.870759	matched (3)	matched (3)	matched (3)	matched (3)	matched (3)	matched (3)	matched (3)	matched (3)
1035	26	182.627	female	29	20/29	married	certificate_diploma	low_middle	None	>=150min/week	no	no	no	no	no	no	no	None	75	87.5	0.139588	1.16547	matched (3)	matched (3)	matched (3)	matched (3)	matched (3)	matched (3)	matched (3)	matched (3)
1036	13	212.213	female	28	20/29	married	up_secondary	lowest	>=150min/week	None	no	no	no	no	no	no	no	None	75	58.3333	0.139588	-0.897497	matched (3)	matched (3)	matched (3)	matched (3)	matched (3)	matched (3)	matched (3)	matched (3)
1037	56	73.6054	female	45	40/49	married	up_secondary	lowest	None	None	yes	no	no	yes	yes	no	no	At risk of CVD	71.4286	75	-0.077755	0.28134	matched (3)	matched (3)	matched (3)	matched (3)	matched (3)	matched (3)	matched (3)	matched (3)
1038	38	112.805	male	25	20/29	single	up_secondary	lowest	<150 min/week	>=150min/week	no	no	no	no	no	no	no	None	82.1429	83.3333	0.574274	0.870759	matched (3)	matched (3)	matched (3)	matched (3)	matched (3)	matched (3)	matched (3)	matched (3)
1039									<150 min/week	None													using only (2)	matched (3)	matched (3)
1040	22	82.8471	female	50	>=50	married	up_secondary	low_middle	<150 min/week	None	no	no	no	no	no	no	no	None	64.2857	50	-0.512442	-1.48692	matched (3)	matched (3)	matched (3)	matched (3)	matched (3)	matched (3)	matched (3)	matched (3)
1041									None	None													using only (2)	matched (3)	matched (3)
1042	63	111.96	female	37	30/39	married	up_secondary	lowest	<150 min/week	None	no	no	no	yes	yes	no	no	At risk of CVD	89.2857	54.1667	1.00896	-1.19221	matched (3)	matched (3)	matched (3)	matched (3)	matched (3)	matched (3)	matched (3)	matched (3)
1043									None	None													using only (2)	matched (3)	matched (3)
1044	55	88.293	male	52	>=50	married	up_secondary	middle_high	None	None	no	no	no	no	no	no	no	None	82.1429	70.8333	0.574274	-0.0133695	matched (3)	matched (3)	matched (3)	matched (3)	matched (3)	matched (3)	matched (3)	matched (3)
1045	27	87.2785	female	27	20/29	married	certificate_diploma	middle_high	None	None	no	no	no	no	no	no	no	None	82.1429	91.6667	0.574274	1.46018	matched (3)	matched (3)	matched (3)	matched (3)	matched (3)	matched (3)	matched (3)	matched (3)
1046	29	130.907	female	35	30/39	single	up_secondary	lowest	>=150min/week	None	no	no	no	yes	no	no	no	At risk of CVD	92.8571	83.3333	1.2263	0.870759	matched (3)	matched (3)	matched (3)	matched (3)	matched (3)	matched (3)	matched (3)	matched (3)
1047	16	151.116	male	30	30/39	single	bachelor_higher	low_middle	<150 min/week	None	no	no	no	no	no	no	no	None	78.5714	70.8333	0.356931	-0.0133695	matched (3)	matched (3)	matched (3)	matched (3)	matched (3)	matched (3)	matched (3)	matched (3)
1048	47	49.9857	female	56	>=50	married	up_secondary	low_middle	None	None	no	no	no	no	no	no	no	None	60.7143	62.5	-0.729785	-0.602788	matched (3)	matched (3)	matched (3)	matched (3)	matched (3)	matched (3)	matched (3)	matched (3)
1049	47	48.9183	male	56	>=50	married	up_secondary	low_middle	None	None	no	no	no	no	no	no	no	None	64.2857	50	-0.512442	-1.48692	matched (3)	matched (3)	matched (3)	matched (3)	matched (3)	matched (3)	matched (3)	matched (3)
1050									<150 min/week	<150min/week													using only (2)	matched (3)	matched (3)
1051									None	None													using only (2)	matched (3)	matched (3)
1052	39	133.894	female	41	40/49	married	up_secondary	.b	<150 min/week	None	no	no	no	no	no	no	no	None	85.7143	75	0.791618	0.28134	matched (3)	matched (3)	matched (3)	matched (3)	matched (3)	matched (3)	matched (3)	matched (3)
1053									<150 min/week	None													using only (2)	matched (3)	matched (3)
1054	48	221.169	male	61	>=50	married	up_secondary	lowest	None	None	yes	no	no	no	no	no	no	At risk of CVD	35.7143	58.3333	-2.25119	-0.897497	matched (3)	matched (3)	matched (3)	matched (3)	matched (3)	matched (3)	matched (3)	matched (3)
1055									>=150min/week	None													using only (2)	matched (3)	matched (3)
1056	10	142.35	male	44	40/49	single	up_secondary	lowest	None	None	no	no	no			no	no	None	89.2857	62.5	1.00896	-0.602788	matched (3)	matched (3)	matched (3)	matched (3)	matched (3)	matched (3)	matched (3)	matched (3)
1057									<150 min/week	None													using only (2)	matched (3)	matched (3)
1058	33	108.474	female	55	>=50	divorced_widowed	up_secondary	lowest	None	None	no	no	yes	no	no	no	no	At risk of CVD	67.8571	54.1667	-0.295099	-1.19221	matched (3)	matched (3)	matched (3)	matched (3)	matched (3)	matched (3)	matched (3)	matched (3)
1059	8	227.072	male	30	30/39	married	up_secondary	low_middle	None	None	no	no	no		yes	no	no	At risk of CVD	60.7143	58.3333	-0.729785	-0.897497	matched (3)	matched (3)	matched (3)	matched (3)	matched (3)	matched (3)	matched (3)	matched (3)
1060									None	>=150min/week													using only (2)	matched (3)	matched (3)
1061									None	<150min/week													using only (2)	matched (3)	matched (3)
1062									<150 min/week	>=150min/week													using only (2)	matched (3)	matched (3)
1063	24	425.216	female	22	20/29	single	up_secondary	lowest	>=150min/week	None	no	no	no	no	no	no	no	None	67.8571	79.1667	-0.295099	0.576049	matched (3)	matched (3)	matched (3)	matched (3)	matched (3)	matched (3)	matched (3)	matched (3)
1064	3	151.461	male	28	20/29	single	bachelor_higher	middle_high	<150 min/week	<150min/week	no	no	no	no	no	yes	no	With CVD	96.4286	62.5	1.44365	-0.602788	matched (3)	matched (3)	matched (3)	matched (3)	matched (3)	matched (3)	matched (3)	matched (3)
1065	25	231.365	female	33	30/39	married	bachelor_higher	low_middle	<150 min/week	None	no	no	no	no	no	no	no	None	92.8571	87.5	1.2263	1.16547	matched (3)	matched (3)	matched (3)	matched (3)	matched (3)	matched (3)	matched (3)	matched (3)
1066									<150 min/week	None													using only (2)	matched (3)	matched (3)
1067	25	279.978	male	32	30/39	married	bachelor_higher	middle_high	<150 min/week	>=150min/week	no	no	no	no	no	yes	no	With CVD	92.8571	83.3333	1.2263	0.870759	matched (3)	matched (3)	matched (3)	matched (3)	matched (3)	matched (3)	matched (3)	matched (3)
1068	59	86.228	male	50	>=50	single	up_secondary	middle_high	<150 min/week	>=150min/week	no	no	no	no	no	no	no	None	53.5714	70.8333	-1.16447	-0.0133695	matched (3)	matched (3)	matched (3)	matched (3)	matched (3)	matched (3)	matched (3)	matched (3)
1069	3	75.1552	male	55	>=50	married	bachelor_higher	low_middle	None	None	yes	no	yes	no	yes	yes	no	With CVD	82.1429	83.3333	0.574274	0.870759	matched (3)	matched (3)	matched (3)	matched (3)	matched (3)	matched (3)	matched (3)	matched (3)
1070	62	107.024	male	46	40/49	married	bachelor_higher	highest	None	>=150min/week	no	no	no	no	no	no	no	None	89.2857	75	1.00896	0.28134	matched (3)	matched (3)	matched (3)	matched (3)	matched (3)	matched (3)	matched (3)	matched (3)
1071	35	226.987	male	59	>=50	married	up_secondary	middle_high	None	None	no	yes	no	no	yes	no	no	At risk of CVD	82.1429	87.5	0.574274	1.16547	matched (3)	matched (3)	matched (3)	matched (3)	matched (3)	matched (3)	matched (3)	matched (3)
1072	25	351.526	male	28	20/29	married	up_secondary	low_middle	<150 min/week	<150min/week	no	no	no	no	no	no	no	None	89.2857	70.8333	1.00896	-0.0133695	matched (3)	matched (3)	matched (3)	matched (3)	matched (3)	matched (3)	matched (3)	matched (3)
1073									<150 min/week	None													using only (2)	matched (3)	matched (3)
1074									<150 min/week	>=150min/week													using only (2)	matched (3)	matched (3)
1075									<150 min/week	>=150min/week													using only (2)	matched (3)	matched (3)
1076	25	226.293	female	40	40/49	married	up_secondary	low_middle	>=150min/week	None	no	no	no	no	yes	no	no	At risk of CVD	78.5714	75	0.356931	0.28134	matched (3)	matched (3)	matched (3)	matched (3)	matched (3)	matched (3)	matched (3)	matched (3)
1077									None	None													using only (2)	matched (3)	matched (3)
1078	62	300.416	male	23	20/29	single	certificate_diploma	highest	None	>=150min/week	no	no	no	yes	yes	no	no	At risk of CVD	82.1429	83.3333	0.574274	0.870759	matched (3)	matched (3)	matched (3)	matched (3)	matched (3)	matched (3)	matched (3)	matched (3)
1079	3	80.3763	female	49	40/49	married	up_secondary	low_middle	None	None	no	no	no	no	no	no	no	None	53.5714	66.6667	-1.16447	-0.308078	matched (3)	matched (3)	matched (3)	matched (3)	matched (3)	matched (3)	matched (3)	matched (3)
1080	3	88.2038	male	51	>=50	married	bachelor_higher	highest	<150 min/week	>=150min/week	no	no	no	no	no	no	no	None	89.2857	95.8333	1.00896	1.75489	matched (3)	matched (3)	matched (3)	matched (3)	matched (3)	matched (3)	matched (3)	matched (3)
1081	36	147.118	female	37	30/39	married	bachelor_higher	highest	<150 min/week	>=150min/week	no	no	no	no	no	no	no	None	82.1429	79.1667	0.574274	0.576049	matched (3)	matched (3)	matched (3)	matched (3)	matched (3)	matched (3)	matched (3)	matched (3)
1082									<150 min/week	>=150min/week													using only (2)	matched (3)	matched (3)
1083	20	40.8021	female	54	>=50	married	bachelor_higher	highest	None	None	no	no	no	no	no	no	no	None	89.2857	79.1667	1.00896	0.576049	matched (3)	matched (3)	matched (3)	matched (3)	matched (3)	matched (3)	matched (3)	matched (3)
1084									>=150min/week	None													using only (2)	matched (3)	matched (3)
1085	60	218.287	female	32	30/39	married	bachelor_higher	middle_high	None	None	no	no	no	no	no	no	no	None	75	70.8333	0.139588	-0.0133695	matched (3)	matched (3)	matched (3)	matched (3)	matched (3)	matched (3)	matched (3)	matched (3)
1086									<150 min/week	None													using only (2)	matched (3)	matched (3)
1087	16	122.14	female	44	40/49	married	bachelor_higher	low_middle	<150 min/week	>=150min/week	yes	no	no	no	no	no	no	At risk of CVD	78.5714	54.1667	0.356931	-1.19221	matched (3)	matched (3)	matched (3)	matched (3)	matched (3)	matched (3)	matched (3)	matched (3)
1088	7	101.517	female	57	>=50	married	bachelor_higher	middle_high	>=150min/week	None	yes	no	no	yes	yes	no	no	At risk of CVD	100	45.8333	1.66099	-1.78162	matched (3)	matched (3)	matched (3)	matched (3)	matched (3)	matched (3)	matched (3)	matched (3)
1089	37	176.759	male	45	40/49	married	bachelor_higher	low_middle	>=150min/week	None	no	no	no	no	no	no	no	None	57.1429	66.6667	-0.947128	-0.308078	matched (3)	matched (3)	matched (3)	matched (3)	matched (3)	matched (3)	matched (3)	matched (3)
1090	27	128.994	male	60	>=50	divorced_widowed	certificate_diploma	middle_high	>=150min/week	None	yes	no	no	no	no	no	no	At risk of CVD	85.7143	83.3333	0.791618	0.870759	matched (3)	matched (3)	matched (3)	matched (3)	matched (3)	matched (3)	matched (3)	matched (3)
1091									None	>=150min/week													using only (2)	matched (3)	matched (3)
1092	52	75.8236	female	32	30/39	single	bachelor_higher	highest	None	<150min/week	no	no	no	no	no	no	no	None	96.4286	79.1667	1.44365	0.576049	matched (3)	matched (3)	matched (3)	matched (3)	matched (3)	matched (3)	matched (3)	matched (3)
1093	44	97.499	female	36	30/39	married	bachelor_higher	middle_high	None	None	no	no	no	no	no	no	no	None	82.1429	87.5	0.574274	1.16547	matched (3)	matched (3)	matched (3)	matched (3)	matched (3)	matched (3)	matched (3)	matched (3)
1094									None	<150min/week													using only (2)	matched (3)	matched (3)
1095	59	94.1542	male	46	40/49	married	bachelor_higher	highest	None	None	no	no	no	no	no	no	no	None	82.1429	83.3333	0.574274	0.870759	matched (3)	matched (3)	matched (3)	matched (3)	matched (3)	matched (3)	matched (3)	matched (3)
1096	16	289.24	female	24	20/29	single	up_secondary	middle_high	<150 min/week	>=150min/week	no	no	no	no	no	no	no	None	64.2857	70.8333	-0.512442	-0.0133695	matched (3)	matched (3)	matched (3)	matched (3)	matched (3)	matched (3)	matched (3)	matched (3)
1097	44	68.6069	male	58	>=50	married	up_secondary	middle_high	>=150min/week	None	yes	no	no	no	no	no	no	At risk of CVD	82.1429	66.6667	0.574274	-0.308078	matched (3)	matched (3)	matched (3)	matched (3)	matched (3)	matched (3)	matched (3)	matched (3)
1098	52	205.629	male	24	20/29	single	up_secondary	highest	>=150min/week	None	yes	no	no	no	no	no	no	None	85.7143	83.3333	0.791618	0.870759	matched (3)	matched (3)	matched (3)	matched (3)	matched (3)	matched (3)	matched (3)	matched (3)
1099	26	182.627	female	28	20/29	married	up_secondary	low_middle	None	>=150min/week	no	no	no			no	no	None	75	66.6667	0.139588	-0.308078	matched (3)	matched (3)	matched (3)	matched (3)	matched (3)	matched (3)	matched (3)	matched (3)
1100	58	149.384	male	25	20/29	single	certificate_diploma	.b	None	None	no	no	no			no	no	None					matched (3)	matched (3)	matched (3)	matched (3)	matched (3)	matched (3)	matched (3)	matched (3)
1101									None	None													using only (2)	matched (3)	matched (3)
1102	61	86.7496	female	57	>=50	married	up_secondary	highest	>=150min/week	None	no	no	no	yes	yes	no	no	At risk of CVD	92.8571	79.1667	1.2263	0.576049	matched (3)	matched (3)	matched (3)	matched (3)	matched (3)	matched (3)	matched (3)	matched (3)
1103	14	93.8996	female	55	>=50	married	bachelor_higher	highest	<150 min/week	>=150min/week	no	no	no	no	no	no	no	None	71.4286	83.3333	-0.077755	0.870759	matched (3)	matched (3)	matched (3)	matched (3)	matched (3)	matched (3)	matched (3)	matched (3)
1104	16	124.877	female	31	30/39	married	bachelor_higher	highest	<150 min/week	None	no	no	no	no	no	no	no	None	64.2857	87.5	-0.512442	1.16547	matched (3)	matched (3)	matched (3)	matched (3)	matched (3)	matched (3)	matched (3)	matched (3)
1105									None	>=150min/week													using only (2)	matched (3)	matched (3)
1106	9	56.6398	female	51	>=50	married	up_secondary	low_middle	>=150min/week	None	no	no	yes	no		no	no	At risk of CVD	89.2857	62.5	1.00896	-0.602788	matched (3)	matched (3)	matched (3)	matched (3)	matched (3)	matched (3)	matched (3)	matched (3)
1107	15	109.612	male	46	40/49	single	up_secondary	lowest	<150 min/week	None	yes	no	no	no	yes	no	no	At risk of CVD	53.5714	41.6667	-1.16447	-2.07633	matched (3)	matched (3)	matched (3)	matched (3)	matched (3)	matched (3)	matched (3)	matched (3)
1108	43	209.115	female	23	20/29	single	up_secondary	low_middle	<150 min/week	None	no	no	no	no	no	no	no	None	85.7143	83.3333	0.791618	0.870759	matched (3)	matched (3)	matched (3)	matched (3)	matched (3)	matched (3)	matched (3)	matched (3)
1109	41	160.542	male	55	>=50	married	bachelor_higher	highest	None	>=150min/week	no	no	no	no	no	no	no	None	78.5714	75	0.356931	0.28134	matched (3)	matched (3)	matched (3)	matched (3)	matched (3)	matched (3)	matched (3)	matched (3)
1110	21	149.226	male	51	>=50	married	bachelor_higher	highest	>=150min/week	None	no	no	yes	no	no	no	no	At risk of CVD	89.2857	87.5	1.00896	1.16547	matched (3)	matched (3)	matched (3)	matched (3)	matched (3)	matched (3)	matched (3)	matched (3)
1111	23	239.441	female	62	>=50	divorced_widowed	bachelor_higher	highest	<150 min/week	None	no	no	yes	no	no	no	no	At risk of CVD	92.8571	58.3333	1.2263	-0.897497	matched (3)	matched (3)	matched (3)	matched (3)	matched (3)	matched (3)	matched (3)	matched (3)
1112									None	>=150min/week													using only (2)	matched (3)	matched (3)
1113									<150 min/week	<150min/week													using only (2)	matched (3)	matched (3)
1114									None	<150min/week													using only (2)	matched (3)	matched (3)
1115									<150 min/week	>=150min/week													using only (2)	matched (3)	matched (3)
1116									None	None													using only (2)	matched (3)	matched (3)
1117									None	None													using only (2)	matched (3)	matched (3)
1118	6	134.642	female	31	30/39	married	bachelor_higher	highest	<150 min/week	<150min/week	no	no	no	no	no	no	no	None	71.4286	70.8333	-0.077755	-0.0133695	matched (3)	matched (3)	matched (3)	matched (3)	matched (3)	matched (3)	matched (3)	matched (3)
1119	11	138.039	male	43	40/49	divorced_widowed	up_secondary	middle_high	>=150min/week	None	no	no	no	yes	yes	no	no	At risk of CVD	78.5714	79.1667	0.356931	0.576049	matched (3)	matched (3)	matched (3)	matched (3)	matched (3)	matched (3)	matched (3)	matched (3)
1120	15	131.151	female	25	20/29	single	certificate_diploma	middle_high	<150 min/week	>=150min/week	no	no	no	no	no	no	no	None	78.5714	75	0.356931	0.28134	matched (3)	matched (3)	matched (3)	matched (3)	matched (3)	matched (3)	matched (3)	matched (3)
1121	15	110.967	female	43	40/49	married	bachelor_higher	middle_high	<150 min/week	None	yes	no	no	yes	yes	no	no	At risk of CVD	64.2857	75	-0.512442	0.28134	matched (3)	matched (3)	matched (3)	matched (3)	matched (3)	matched (3)	matched (3)	matched (3)
1122									None	None													using only (2)	matched (3)	matched (3)
1123	35	322.577	female	38	30/39	married	bachelor_higher	middle_high	<150 min/week	None	no	no	no	no	yes	no	no	At risk of CVD	71.4286	70.8333	-0.077755	-0.0133695	matched (3)	matched (3)	matched (3)	matched (3)	matched (3)	matched (3)	matched (3)	matched (3)
1124	39	91.9113	female	50	>=50	married	up_secondary	low_middle	None	None	no	no	no	no	no	no	no	None	60.7143	83.3333	-0.729785	0.870759	matched (3)	matched (3)	matched (3)	matched (3)	matched (3)	matched (3)	matched (3)	matched (3)
1125	39	91.9113	female	54	>=50	married	up_secondary	middle_high	<150 min/week	None	yes	no	no	no	no	no	no	At risk of CVD	92.8571	75	1.2263	0.28134	matched (3)	matched (3)	matched (3)	matched (3)	matched (3)	matched (3)	matched (3)	matched (3)
1126	37	211.492	female	25	20/29	single	bachelor_higher	low_middle	None	None	no	no	no	no	no	no	no	None	82.1429	91.6667	0.574274	1.46018	matched (3)	matched (3)	matched (3)	matched (3)	matched (3)	matched (3)	matched (3)	matched (3)
1127									<150 min/week	>=150min/week													using only (2)	matched (3)	matched (3)
1128	31	78.9465	male	52	>=50	married	up_secondary	middle_high	None	None	yes	no	no	no	no	no	no	At risk of CVD	57.1429	37.5	-0.947128	-2.37104	matched (3)	matched (3)	matched (3)	matched (3)	matched (3)	matched (3)	matched (3)	matched (3)
1129	52	50.9081	female	53	>=50	married	bachelor_higher	highest	None	None	no	no	no	yes	yes	no	no	At risk of CVD	78.5714	62.5	0.356931	-0.602788	matched (3)	matched (3)	matched (3)	matched (3)	matched (3)	matched (3)	matched (3)	matched (3)
1130	59	75.0749	female	58	>=50	divorced_widowed	bachelor_higher	highest	None	None	no	no	no	no	no	no	no	None	71.4286	70.8333	-0.077755	-0.0133695	matched (3)	matched (3)	matched (3)	matched (3)	matched (3)	matched (3)	matched (3)	matched (3)
1131	35	231.94	female	55	>=50	married	up_secondary	middle_high	<150 min/week	None	no	no	no	no	no	no	no	None	57.1429	75	-0.947128	0.28134	matched (3)	matched (3)	matched (3)	matched (3)	matched (3)	matched (3)	matched (3)	matched (3)
1132	2	93.5334	female	59	>=50	married	bachelor_higher	highest	None	>=150min/week	no	no	no	no	no	no	no	None	85.7143	87.5	0.791618	1.16547	matched (3)	matched (3)	matched (3)	matched (3)	matched (3)	matched (3)	matched (3)	matched (3)
1133	38	65.6922	male	54	>=50	married	up_secondary	lowest	None	<150min/week	no	no	no	no	no	no	no	None	64.2857	62.5	-0.512442	-0.602788	matched (3)	matched (3)	matched (3)	matched (3)	matched (3)	matched (3)	matched (3)	matched (3)
1134	15	137.293	male	33	30/39	married	bachelor_higher	highest	<150 min/week	None	no	no	no	yes	yes	no	no	At risk of CVD	78.5714	79.1667	0.356931	0.576049	matched (3)	matched (3)	matched (3)	matched (3)	matched (3)	matched (3)	matched (3)	matched (3)
1135									None	<150min/week													using only (2)	matched (3)	matched (3)
1136	15	87.4007	female	56	>=50	married	bachelor_higher	highest	<150 min/week	None	no	no	no	yes	yes	no	no	At risk of CVD	82.1429	95.8333	0.574274	1.75489	matched (3)	matched (3)	matched (3)	matched (3)	matched (3)	matched (3)	matched (3)	matched (3)
1137									None	>=150min/week													using only (2)	matched (3)	matched (3)
1138	58	66.0127	female	52	>=50	married	bachelor_higher	highest	None	>=150min/week	no	no	no	no	no	no	no	None	60.7143	83.3333	-0.729785	0.870759	matched (3)	matched (3)	matched (3)	matched (3)	matched (3)	matched (3)	matched (3)	matched (3)
1139	30	163.146	female	31	30/39	single	certificate_diploma	middle_high	<150 min/week	None	no	no	no	yes	yes	yes	no	With CVD	85.7143	91.6667	0.791618	1.46018	matched (3)	matched (3)	matched (3)	matched (3)	matched (3)	matched (3)	matched (3)	matched (3)
1140	33	162.774	female	25	20/29	single	up_secondary	low_middle	<150 min/week	None	no	no	no	no	no	no	no	None	78.5714	87.5	0.356931	1.16547	matched (3)	matched (3)	matched (3)	matched (3)	matched (3)	matched (3)	matched (3)	matched (3)
1141									>=150min/week	<150min/week													using only (2)	matched (3)	matched (3)
1142	5	123.483	female	45	40/49	married	bachelor_higher	middle_high	None	None	no	no	no	no	no	yes	no	With CVD	75	83.3333	0.139588	0.870759	matched (3)	matched (3)	matched (3)	matched (3)	matched (3)	matched (3)	matched (3)	matched (3)
1143	61	112.609	female	32	30/39	married	bachelor_higher	lowest	>=150min/week	None	no	no	no	no	no	no	no	None	67.8571	62.5	-0.295099	-0.602788	matched (3)	matched (3)	matched (3)	matched (3)	matched (3)	matched (3)	matched (3)	matched (3)
1144	53	159.99	female	30	30/39	married	up_secondary	low_middle	<150 min/week	None	yes	no	no	no	no	no	no	At risk of CVD	75	83.3333	0.139588	0.870759	matched (3)	matched (3)	matched (3)	matched (3)	matched (3)	matched (3)	matched (3)	matched (3)
1145	5	185.331	male	31	30/39	single	bachelor_higher	highest	None	>=150min/week	no	yes	no	no	yes	no	no	At risk of CVD	85.7143	87.5	0.791618	1.16547	matched (3)	matched (3)	matched (3)	matched (3)	matched (3)	matched (3)	matched (3)	matched (3)
1146	47	92.836	female	61	>=50	married	bachelor_higher	middle_high	>=150min/week	None	no	no	no	yes	yes	no	no	At risk of CVD	78.5714	87.5	0.356931	1.16547	matched (3)	matched (3)	matched (3)	matched (3)	matched (3)	matched (3)	matched (3)	matched (3)
1147									>=150min/week	None													using only (2)	matched (3)	matched (3)
1148	52	61.1352	female	47	40/49	married	up_secondary	highest	<150 min/week	>=150min/week	yes	no	no	no	no	no	no	At risk of CVD	60.7143	66.6667	-0.729785	-0.308078	matched (3)	matched (3)	matched (3)	matched (3)	matched (3)	matched (3)	matched (3)	matched (3)
1149	23	179.302	female	36	30/39	single	bachelor_higher	middle_high	<150 min/week	<150min/week	no	no	no	no	no	no	no	None	75	75	0.139588	0.28134	matched (3)	matched (3)	matched (3)	matched (3)	matched (3)	matched (3)	matched (3)	matched (3)
1150	51	78.1219	male	33	30/39	single	certificate_diploma	highest	None	None	no	no	no	no	no	no	no	None	89.2857	91.6667	1.00896	1.46018	matched (3)	matched (3)	matched (3)	matched (3)	matched (3)	matched (3)	matched (3)	matched (3)
1151									>=150min/week	>=150min/week													using only (2)	matched (3)	matched (3)
1152	49	159.924	female	24	20/29	single	certificate_diploma	middle_high	<150 min/week	>=150min/week	no	no	no	no	no	no	no	None	85.7143	79.1667	0.791618	0.576049	matched (3)	matched (3)	matched (3)	matched (3)	matched (3)	matched (3)	matched (3)	matched (3)
1153	28	90.4056	female	52	>=50	married	up_secondary	low_middle	<150 min/week	None	yes	no	no	no	no	no	no	At risk of CVD	85.7143	91.6667	0.791618	1.46018	matched (3)	matched (3)	matched (3)	matched (3)	matched (3)	matched (3)	matched (3)	matched (3)
1154	6	131.69	female	42	40/49	married	bachelor_higher	highest	None	None	yes	no	no	no	no	no	no	At risk of CVD	57.1429	87.5	-0.947128	1.16547	matched (3)	matched (3)	matched (3)	matched (3)	matched (3)	matched (3)	matched (3)	matched (3)
1155									<150 min/week	None													using only (2)	matched (3)	matched (3)
1156	9	63.6001	male	59	>=50	married	bachelor_higher	highest	None	None	no	no	no	no	no	no	no	None	78.5714	75	0.356931	0.28134	matched (3)	matched (3)	matched (3)	matched (3)	matched (3)	matched (3)	matched (3)	matched (3)
1157	27	58.1634	female	56	>=50	married	up_secondary	highest	>=150min/week	None	no	no	no	no	no	no	no	None	75	70.8333	0.139588	-0.0133695	matched (3)	matched (3)	matched (3)	matched (3)	matched (3)	matched (3)	matched (3)	matched (3)
1158	22	123.394	female	34	30/39	single	bachelor_higher	middle_high	<150 min/week	>=150min/week	no	no	no	no	no	no	no	None	89.2857	83.3333	1.00896	0.870759	matched (3)	matched (3)	matched (3)	matched (3)	matched (3)	matched (3)	matched (3)	matched (3)
1159									None	None													using only (2)	matched (3)	matched (3)
1160	54	140.794	male	34	30/39	married	up_secondary	middle_high	None	>=150min/week	no	no	no			no	no	None	71.4286	62.5	-0.077755	-0.602788	matched (3)	matched (3)	matched (3)	matched (3)	matched (3)	matched (3)	matched (3)	matched (3)
1161									None	>=150min/week													using only (2)	matched (3)	matched (3)
1162									<150 min/week	None													using only (2)	matched (3)	matched (3)
1163	35	266.397	male	54	>=50	married	up_secondary	middle_high	None	None	no	no	no	no	no	no	no	None	71.4286	58.3333	-0.077755	-0.897497	matched (3)	matched (3)	matched (3)	matched (3)	matched (3)	matched (3)	matched (3)	matched (3)
1164	59	104.413	female	36	30/39	married	bachelor_higher	highest	None	<150min/week	no	no	no	no	no	no	no	None	85.7143	79.1667	0.791618	0.576049	matched (3)	matched (3)	matched (3)	matched (3)	matched (3)	matched (3)	matched (3)	matched (3)
1165									None	<150min/week													using only (2)	matched (3)	matched (3)
1166	20	53.7709	male	50	>=50	married	bachelor_higher	middle_high	<150 min/week	<150min/week	yes	no	no	no	no	no	no	At risk of CVD	57.1429	54.1667	-0.947128	-1.19221	matched (3)	matched (3)	matched (3)	matched (3)	matched (3)	matched (3)	matched (3)	matched (3)
1167	16	151.116	male	31	30/39	single	certificate_diploma	highest	None	<150min/week	no	no	no	no	no	no	no	None	57.1429	62.5	-0.947128	-0.602788	matched (3)	matched (3)	matched (3)	matched (3)	matched (3)	matched (3)	matched (3)	matched (3)
1168	16	133.793	female	39	30/39	single	bachelor_higher	highest	>=150min/week	None	no	no	no	no	no	no	no	None	75	79.1667	0.139588	0.576049	matched (3)	matched (3)	matched (3)	matched (3)	matched (3)	matched (3)	matched (3)	matched (3)
1169									None	None													using only (2)	matched (3)	matched (3)
1170	10	173.499	male	25	20/29	single	up_secondary	middle_high	<150 min/week	>=150min/week	no	no	no	no	no	no	no	None	75	70.8333	0.139588	-0.0133695	matched (3)	matched (3)	matched (3)	matched (3)	matched (3)	matched (3)	matched (3)	matched (3)
1171	34	102.494	female	44	40/49	married	certificate_diploma	middle_high	<150 min/week	None	no	no	no	yes	yes	no	no	At risk of CVD	89.2857	70.8333	1.00896	-0.0133695	matched (3)	matched (3)	matched (3)	matched (3)	matched (3)	matched (3)	matched (3)	matched (3)
1172									<150 min/week	<150min/week													using only (2)	matched (3)	matched (3)
1173									>=150min/week	None													using only (2)	matched (3)	matched (3)
1174	61	305.39	male	23	20/29	single	up_secondary	highest	<150 min/week	<150min/week	no	no	no	no	no	no	no	None	78.5714	62.5	0.356931	-0.602788	matched (3)	matched (3)	matched (3)	matched (3)	matched (3)	matched (3)	matched (3)	matched (3)
1175	28	101.515	male	55	>=50	married	bachelor_higher	middle_high	<150 min/week	None	no	no	no	yes	yes	no	no	At risk of CVD	50	70.8333	-1.38181	-0.0133695	matched (3)	matched (3)	matched (3)	matched (3)	matched (3)	matched (3)	matched (3)	matched (3)
1176	55	99.7884	female	33	30/39	married	bachelor_higher	middle_high	>=150min/week	None	no	no	no	yes	yes	no	no	At risk of CVD	60.7143	75	-0.729785	0.28134	matched (3)	matched (3)	matched (3)	matched (3)	matched (3)	matched (3)	matched (3)	matched (3)
1177	14	121.891	female	33	30/39	married	bachelor_higher	highest	>=150min/week	None	no	no	no	no	no	no	no	None	50	70.8333	-1.38181	-0.0133695	matched (3)	matched (3)	matched (3)	matched (3)	matched (3)	matched (3)	matched (3)	matched (3)
1178									>=150min/week	None													using only (2)	matched (3)	matched (3)
1179	34	84.4915	female	45	40/49	married	up_secondary	middle_high	>=150min/week	None	no	no	no	no	no	no	no	None	71.4286	66.6667	-0.077755	-0.308078	matched (3)	matched (3)	matched (3)	matched (3)	matched (3)	matched (3)	matched (3)	matched (3)
1180	31	206.663	female	23	20/29	single	certificate_diploma	highest	<150 min/week	None	no	no	no	no	no	no	no	None	85.7143	91.6667	0.791618	1.46018	matched (3)	matched (3)	matched (3)	matched (3)	matched (3)	matched (3)	matched (3)	matched (3)
1181	27	50.692	female	52	>=50	married	bachelor_higher	middle_high	None	None	no	no	no	no	no	no	no	None	85.7143	45.8333	0.791618	-1.78162	matched (3)	matched (3)	matched (3)	matched (3)	matched (3)	matched (3)	matched (3)	matched (3)
1182	58	96.1655	female	42	40/49	married	bachelor_higher	highest	>=150min/week	None	no	no	no	no	no	no	no	None	67.8571	83.3333	-0.295099	0.870759	matched (3)	matched (3)	matched (3)	matched (3)	matched (3)	matched (3)	matched (3)	matched (3)
1183	21	113.235	female	52	>=50	married	bachelor_higher	highest	None	None	no	no	no	no	no	no	no	None	67.8571	79.1667	-0.295099	0.576049	matched (3)	matched (3)	matched (3)	matched (3)	matched (3)	matched (3)	matched (3)	matched (3)
1184	49	55.6705	female	47	40/49	single	bachelor_higher	lowest	<150 min/week	None	no	no	no	no	no	no	no	None	75	87.5	0.139588	1.16547	matched (3)	matched (3)	matched (3)	matched (3)	matched (3)	matched (3)	matched (3)	matched (3)
1185	51	52.0515	female	47	40/49	married	bachelor_higher	highest	None	<150min/week	no	no	yes	no	no	no	no	At risk of CVD	71.4286	70.8333	-0.077755	-0.0133695	matched (3)	matched (3)	matched (3)	matched (3)	matched (3)	matched (3)	matched (3)	matched (3)
1186	57	151.706	female	33	30/39	single	bachelor_higher	middle_high	<150 min/week	None	no	no	no	no	no	no	no	None	75	75	0.139588	0.28134	matched (3)	matched (3)	matched (3)	matched (3)	matched (3)	matched (3)	matched (3)	matched (3)
1187									None	None													using only (2)	matched (3)	matched (3)
1188	43	96.7298	female	37	30/39	married	bachelor_higher	highest	None	<150min/week	no	no	no	no	no	no	no	None	92.8571	83.3333	1.2263	0.870759	matched (3)	matched (3)	matched (3)	matched (3)	matched (3)	matched (3)	matched (3)	matched (3)
1189									>=150min/week	None													using only (2)	matched (3)	matched (3)
1190									None	None													using only (2)	matched (3)	matched (3)
1191									None	>=150min/week													using only (2)	matched (3)	matched (3)
1192									None	None													using only (2)	matched (3)	matched (3)
1193	52	67.0889	male	53	>=50	married	bachelor_higher	highest	None	None	no	no	no	yes	yes	no	no	At risk of CVD	92.8571	62.5	1.2263	-0.602788	matched (3)	matched (3)	matched (3)	matched (3)	matched (3)	matched (3)	matched (3)	matched (3)
1194									<150 min/week	>=150min/week													using only (2)	matched (3)	matched (3)
1195	61	84.8971	male	56	>=50	married	up_secondary	lowest	<150 min/week	None	no	no	no	no	no	no	no	None	67.8571	58.3333	-0.295099	-0.897497	matched (3)	matched (3)	matched (3)	matched (3)	matched (3)	matched (3)	matched (3)	matched (3)
1196	5	153.151	female	32	30/39	married	bachelor_higher	highest	>=150min/week	None	no	no	no	no	no	no	no	None	100	95.8333	1.66099	1.75489	matched (3)	matched (3)	matched (3)	matched (3)	matched (3)	matched (3)	matched (3)	matched (3)
1197									<150 min/week	>=150min/week													using only (2)	matched (3)	matched (3)
1198	51	74.6271	female	29	20/29	married	bachelor_higher	middle_high	<150 min/week	<150min/week	no	no	no	no	no	no	no	None	75	79.1667	0.139588	0.576049	matched (3)	matched (3)	matched (3)	matched (3)	matched (3)	matched (3)	matched (3)	matched (3)
1199									<150 min/week	None													using only (2)	matched (3)	matched (3)
1200	21	135.983	female	49	40/49	married	bachelor_higher	highest	>=150min/week	None	no	no	no	no	no	no	no	None	71.4286	75	-0.077755	0.28134	matched (3)	matched (3)	matched (3)	matched (3)	matched (3)	matched (3)	matched (3)	matched (3)
1201									<150 min/week	<150min/week													using only (2)	matched (3)	matched (3)
1202	14	91.8943	male	56	>=50	divorced_widowed	bachelor_higher	middle_high	>=150min/week	None	no	no	no	yes	yes	no	no	At risk of CVD	92.8571	87.5	1.2263	1.16547	matched (3)	matched (3)	matched (3)	matched (3)	matched (3)	matched (3)	matched (3)	matched (3)
1203	27	174.877	female	23	20/29	single	bachelor_higher	.b	None	<150min/week	no	no	no			no	no	None					matched (3)	matched (3)	matched (3)	matched (3)	matched (3)	matched (3)	matched (3)	matched (3)
1204									None	None													using only (2)	matched (3)	matched (3)
1205	17	95.5427	male	55	>=50	single	bachelor_higher	highest	<150 min/week	None	no	no	no			no	no	None	85.7143	75	0.791618	0.28134	matched (3)	matched (3)	matched (3)	matched (3)	matched (3)	matched (3)	matched (3)	matched (3)
1206									<150 min/week	<150min/week													using only (2)	matched (3)	matched (3)
1207	1	141.024	male	57	>=50	divorced_widowed	up_secondary	lowest	>=150min/week	None	no	no	no	no	no	no	no	None	67.8571	66.6667	-0.295099	-0.308078	matched (3)	matched (3)	matched (3)	matched (3)	matched (3)	matched (3)	matched (3)	matched (3)
1208									<150 min/week	>=150min/week													using only (2)	matched (3)	matched (3)
1209									>=150min/week	None													using only (2)	matched (3)	matched (3)
1210	12	74.7343	female	49	40/49	married	certificate_diploma	middle_high	None	None	no	no	no	no	no	no	no	None	78.5714	66.6667	0.356931	-0.308078	matched (3)	matched (3)	matched (3)	matched (3)	matched (3)	matched (3)	matched (3)	matched (3)
1211									<150 min/week	None													using only (2)	matched (3)	matched (3)
1212	49	66.7077	male	48	40/49	single	up_secondary	lowest	None	None	no	yes	no	yes	yes	no	yes	With CVD	75	66.6667	0.139588	-0.308078	matched (3)	matched (3)	matched (3)	matched (3)	matched (3)	matched (3)	matched (3)	matched (3)
1213	55	76.8729	female	57	>=50	single	certificate_diploma		<150 min/week	None	no	no	yes	no	no	no	no	At risk of CVD	75	58.3333	0.139588	-0.897497	matched (3)	matched (3)	matched (3)	matched (3)	matched (3)	matched (3)	matched (3)	matched (3)
1214	47	78.5199	male	32	30/39	married	certificate_diploma	middle_high	None	None	no	no	no	no	no	no	no	None	64.2857	66.6667	-0.512442	-0.308078	matched (3)	matched (3)	matched (3)	matched (3)	matched (3)	matched (3)	matched (3)	matched (3)
1215									<150 min/week	None													using only (2)	matched (3)	matched (3)
1216	54	124.655	female	38	30/39	single	up_secondary	lowest	None	None	no	no	no	no	no	no	no	None	71.4286	83.3333	-0.077755	0.870759	matched (3)	matched (3)	matched (3)	matched (3)	matched (3)	matched (3)	matched (3)	matched (3)
1217	15	109.612	male	49	40/49	married	bachelor_higher	highest	<150 min/week	>=150min/week	no	no	no	no	no	no	no	None	71.4286	83.3333	-0.077755	0.870759	matched (3)	matched (3)	matched (3)	matched (3)	matched (3)	matched (3)	matched (3)	matched (3)
1218									<150 min/week	None													using only (2)	matched (3)	matched (3)
1219	10	142.35	male	42	40/49	married	up_secondary	lowest	None	<150min/week	no	no	no	no	no	no	no	None	89.2857	83.3333	1.00896	0.870759	matched (3)	matched (3)	matched (3)	matched (3)	matched (3)	matched (3)	matched (3)	matched (3)
1220									>=150min/week	None													using only (2)	matched (3)	matched (3)
1221	63	102.208	female	43	40/49	married	up_secondary	lowest	None	None	no	no	no	no	no	no	no	None	50	54.1667	-1.38181	-1.19221	matched (3)	matched (3)	matched (3)	matched (3)	matched (3)	matched (3)	matched (3)	matched (3)
1222	19	286.529	male	32	30/39	married	bachelor_higher	highest	None	>=150min/week	no	no	no	no	no	no	no	None	67.8571	79.1667	-0.295099	0.576049	matched (3)	matched (3)	matched (3)	matched (3)	matched (3)	matched (3)	matched (3)	matched (3)
1223									<150 min/week	<150min/week													using only (2)	matched (3)	matched (3)
1224	50	154.597	male	39	30/39	married	up_secondary	low_middle	None	None	no	no	no	no	no	no	no	None	60.7143	58.3333	-0.729785	-0.897497	matched (3)	matched (3)	matched (3)	matched (3)	matched (3)	matched (3)	matched (3)	matched (3)
1225	35	294.481	female	42	40/49	divorced_widowed	up_secondary	lowest	None	None	no	no	no	no	no	no	no	None	75	54.1667	0.139588	-1.19221	matched (3)	matched (3)	matched (3)	matched (3)	matched (3)	matched (3)	matched (3)	matched (3)
1226	29	94.1249	female	55	>=50	married	up_secondary	lowest	None	None	no	no	no	no	yes	no	no	At risk of CVD	75	75	0.139588	0.28134	matched (3)	matched (3)	matched (3)	matched (3)	matched (3)	matched (3)	matched (3)	matched (3)
1227	2	107.429	male	50	>=50	married	up_secondary	middle_high	None	<150min/week	yes	no	no	no	no	no	no	At risk of CVD	85.7143	66.6667	0.791618	-0.308078	matched (3)	matched (3)	matched (3)	matched (3)	matched (3)	matched (3)	matched (3)	matched (3)
1228	8	181.291	male	48	40/49	married	up_secondary	low_middle	None	None	no	no	no	yes	yes	no	no	At risk of CVD	82.1429	54.1667	0.574274	-1.19221	matched (3)	matched (3)	matched (3)	matched (3)	matched (3)	matched (3)	matched (3)	matched (3)
1229	38	171.966	female	23	20/29	single	certificate_diploma	lowest	<150 min/week	None	no	no	no		no	no	no	None	64.2857	79.1667	-0.512442	0.576049	matched (3)	matched (3)	matched (3)	matched (3)	matched (3)	matched (3)	matched (3)	matched (3)
1230	39	146.669	female	36	30/39	married	certificate_diploma	low_middle	<150 min/week	None	no	no	no	no	no	yes	no	With CVD	82.1429	75	0.574274	0.28134	matched (3)	matched (3)	matched (3)	matched (3)	matched (3)	matched (3)	matched (3)	matched (3)
1231	63	111.96	female	38	30/39	married	certificate_diploma	middle_high	None	None	no	no	no	no	no	no	no	None	82.1429	58.3333	0.574274	-0.897497	matched (3)	matched (3)	matched (3)	matched (3)	matched (3)	matched (3)	matched (3)	matched (3)
1232	63	78.7827	male	57	>=50	married	up_secondary	lowest	None	None	no	no	no	yes	yes	no	no	At risk of CVD	57.1429	62.5	-0.947128	-0.602788	matched (3)	matched (3)	matched (3)	matched (3)	matched (3)	matched (3)	matched (3)	matched (3)
1233	57	183.582	male	30	30/39	married	bachelor_higher	highest	None	<150min/week	no	no	no	no	no	no	no	None	85.7143	54.1667	0.791618	-1.19221	matched (3)	matched (3)	matched (3)	matched (3)	matched (3)	matched (3)	matched (3)	matched (3)
1234	29	119.505	female	43	40/49	married	up_secondary	lowest	None	None	no	no	no	no	no	no	no	None	71.4286	91.6667	-0.077755	1.46018	matched (3)	matched (3)	matched (3)	matched (3)	matched (3)	matched (3)	matched (3)	matched (3)
1235	53	171.413	female	38	30/39	married	up_secondary	lowest	<150 min/week	None	no	no	no	no	no	no	no	None	67.8571	66.6667	-0.295099	-0.308078	matched (3)	matched (3)	matched (3)	matched (3)	matched (3)	matched (3)	matched (3)	matched (3)
1236	20	53.7709	male	51	>=50	married	certificate_diploma	lowest	None	None	no	no	no	yes	yes	no	no	At risk of CVD	67.8571	62.5	-0.295099	-0.602788	matched (3)	matched (3)	matched (3)	matched (3)	matched (3)	matched (3)	matched (3)	matched (3)
1237									None	<150min/week													using only (2)	matched (3)	matched (3)
1238	15	113.454	female	33	30/39	married	bachelor_higher	highest	None	<150min/week	no	no	no	no	no	no	no	None	85.7143	87.5	0.791618	1.16547	matched (3)	matched (3)	matched (3)	matched (3)	matched (3)	matched (3)	matched (3)	matched (3)
1239									<150 min/week	None													using only (2)	matched (3)	matched (3)
1240									None	<150min/week													using only (2)	matched (3)	matched (3)
1241									<150 min/week	None													using only (2)	matched (3)	matched (3)
1242									None	None													using only (2)	matched (3)	matched (3)
1243									<150 min/week	<150min/week													using only (2)	matched (3)	matched (3)
1244									None	>=150min/week													using only (2)	matched (3)	matched (3)
1245									None	None													using only (2)	matched (3)	matched (3)
1246									None	None													using only (2)	matched (3)	matched (3)
1247	12	74.7343	female	46	40/49	married	up_secondary	lowest	>=150min/week	None	yes	no	no	no	no	no	no	At risk of CVD	82.1429	79.1667	0.574274	0.576049	matched (3)	matched (3)	matched (3)	matched (3)	matched (3)	matched (3)	matched (3)	matched (3)
1248									<150 min/week	>=150min/week													using only (2)	matched (3)	matched (3)
1249	40	130.752	female	30	30/39	single	up_secondary	lowest	<150 min/week	None	no	no	no	no	no	no	no	None	71.4286	79.1667	-0.077755	0.576049	matched (3)	matched (3)	matched (3)	matched (3)	matched (3)	matched (3)	matched (3)	matched (3)
1250	40	87.7873	female	51	>=50	married	up_secondary	lowest	None	None	no	no	no	no	no	no	no	None	57.1429	75	-0.947128	0.28134	matched (3)	matched (3)	matched (3)	matched (3)	matched (3)	matched (3)	matched (3)	matched (3)
1251	8	285.1	male	25	20/29	single	up_secondary	middle_high	None	<150min/week	no	no	no	no	no	no	no	None	92.8571	75	1.2263	0.28134	matched (3)	matched (3)	matched (3)	matched (3)	matched (3)	matched (3)	matched (3)	matched (3)
1252	12	89.5511	male	49	40/49	married	up_secondary	low_middle	>=150min/week	None	yes	yes	no	no	no	no	no	At risk of CVD	75	83.3333	0.139588	0.870759	matched (3)	matched (3)	matched (3)	matched (3)	matched (3)	matched (3)	matched (3)	matched (3)
1253	28	365.169	male	24	20/29	single	up_secondary	low_middle	<150 min/week	<150min/week	no	no	no	no	no	no	no	None	100	79.1667	1.66099	0.576049	matched (3)	matched (3)	matched (3)	matched (3)	matched (3)	matched (3)	matched (3)	matched (3)
1254	40	98.5752	male	55	>=50	married	up_secondary	middle_high	None	None	yes	no	no	no	no	no	no	At risk of CVD	78.5714	70.8333	0.356931	-0.0133695	matched (3)	matched (3)	matched (3)	matched (3)	matched (3)	matched (3)	matched (3)	matched (3)
1255	27	91.3658	male	31	30/39	married	bachelor_higher	low_middle	<150 min/week	None	no	no	no	yes	yes	no	no	At risk of CVD	78.5714	79.1667	0.356931	0.576049	matched (3)	matched (3)	matched (3)	matched (3)	matched (3)	matched (3)	matched (3)	matched (3)
1256	38	59.8624	female	45	40/49	married	up_secondary	lowest	>=150min/week	None	no	no	no	no	no	no	no	None	85.7143	87.5	0.791618	1.16547	matched (3)	matched (3)	matched (3)	matched (3)	matched (3)	matched (3)	matched (3)	matched (3)
1257									None	None													using only (2)	matched (3)	matched (3)
1258									None	None													using only (2)	matched (3)	matched (3)
1259	43	90.2838	female	31	30/39	married	up_secondary	low_middle	None	None	no	no	no	no	no	no	no	None	85.7143	79.1667	0.791618	0.576049	matched (3)	matched (3)	matched (3)	matched (3)	matched (3)	matched (3)	matched (3)	matched (3)
1260									None	None													using only (2)	matched (3)	matched (3)
1261									>=150min/week	None													using only (2)	matched (3)	matched (3)
1262									<150 min/week	>=150min/week													using only (2)	matched (3)	matched (3)
1263	10	122.345	female	36	30/39	married	bachelor_higher	highest	None	None	no	no	no	no	no	no	no	None	89.2857	70.8333	1.00896	-0.0133695	matched (3)	matched (3)	matched (3)	matched (3)	matched (3)	matched (3)	matched (3)	matched (3)
1264									None	<150min/week													using only (2)	matched (3)	matched (3)
1265									None	None													using only (2)	matched (3)	matched (3)
1266									None	<150min/week													using only (2)	matched (3)	matched (3)
1267	39	158.248	female	29	20/29	married	certificate_diploma	low_middle	<150 min/week	None	no	no	no			no	no	None	75	75	0.139588	0.28134	matched (3)	matched (3)	matched (3)	matched (3)	matched (3)	matched (3)	matched (3)	matched (3)
1268	50	150.207	female	28	20/29	married	up_secondary	lowest	None	None	yes	no	no			no	no	At risk of CVD	71.4286	62.5	-0.077755	-0.602788	matched (3)	matched (3)	matched (3)	matched (3)	matched (3)	matched (3)	matched (3)	matched (3)
1269									<150 min/week	>=150min/week													using only (2)	matched (3)	matched (3)
1270									>=150min/week	None													using only (2)	matched (3)	matched (3)
1271	51	80.4759	male	43	40/49	single	bachelor_higher	low_middle	None	>=150min/week	yes	no	no	yes	yes	no	no	At risk of CVD	60.7143	87.5	-0.729785	1.16547	matched (3)	matched (3)	matched (3)	matched (3)	matched (3)	matched (3)	matched (3)	matched (3)
1272	27	204.756	male	23	20/29	single	certificate_diploma	low_middle	<150 min/week	<150min/week	no	no	no	no	no	no	no	None	82.1429	66.6667	0.574274	-0.308078	matched (3)	matched (3)	matched (3)	matched (3)	matched (3)	matched (3)	matched (3)	matched (3)
1273	27	56.9214	male	56	>=50	married	certificate_diploma	low_middle	<150 min/week	None	no	no	no	yes	yes	no	no	At risk of CVD	82.1429	70.8333	0.574274	-0.0133695	matched (3)	matched (3)	matched (3)	matched (3)	matched (3)	matched (3)	matched (3)	matched (3)
1274									None	>=150min/week													using only (2)	matched (3)	matched (3)
1275									<150 min/week	<150min/week													using only (2)	matched (3)	matched (3)
1276	10	173.499	male	25	20/29	single	up_secondary	middle_high	None	None	no	no	no	yes	yes	no	no	At risk of CVD	53.5714	75	-1.16447	0.28134	matched (3)	matched (3)	matched (3)	matched (3)	matched (3)	matched (3)	matched (3)	matched (3)
1277	10	86.0904	male	55	>=50	married	up_secondary	low_middle	None	None	yes	no	no		yes	no	no	At risk of CVD	89.2857	91.6667	1.00896	1.46018	matched (3)	matched (3)	matched (3)	matched (3)	matched (3)	matched (3)	matched (3)	matched (3)
1278	43	137.173	male	28	20/29	single	bachelor_higher	low_middle	None	>=150min/week	no	no	no	no	no	no	no	None	71.4286	62.5	-0.077755	-0.602788	matched (3)	matched (3)	matched (3)	matched (3)	matched (3)	matched (3)	matched (3)	matched (3)
1279	56	88.1984	male	45	40/49	married	up_secondary	lowest	None	None	no	no	no			no	no	None	100	66.6667	1.66099	-0.308078	matched (3)	matched (3)	matched (3)	matched (3)	matched (3)	matched (3)	matched (3)	matched (3)
1280									None	None													using only (2)	matched (3)	matched (3)
1281									None	<150min/week													using only (2)	matched (3)	matched (3)
1282	52	75.8236	female	30	30/39	single	bachelor_higher	middle_high	<150 min/week	None	no	no	no	yes	yes	no	no	At risk of CVD	71.4286	58.3333	-0.077755	-0.897497	matched (3)	matched (3)	matched (3)	matched (3)	matched (3)	matched (3)	matched (3)	matched (3)
1283	36	163.371	male	35	30/39	divorced_widowed	up_secondary	middle_high	None	<150min/week	no	no	no	no	no	no	no	None	78.5714	54.1667	0.356931	-1.19221	matched (3)	matched (3)	matched (3)	matched (3)	matched (3)	matched (3)	matched (3)	matched (3)
1284									None	>=150min/week													using only (2)	matched (3)	matched (3)
1285									None	None													using only (2)	matched (3)	matched (3)
1286									<150 min/week	>=150min/week													using only (2)	matched (3)	matched (3)
1287	37	182.955	female	30	30/39	single	bachelor_higher	highest	None	>=150min/week	no	no	no	no	no	no	no	None	82.1429	87.5	0.574274	1.16547	matched (3)	matched (3)	matched (3)	matched (3)	matched (3)	matched (3)	matched (3)	matched (3)
1288									None	<150min/week													using only (2)	matched (3)	matched (3)
1289									None	>=150min/week													using only (2)	matched (3)	matched (3)
1290	59	97.4545	female	32	30/39	single	bachelor_higher	middle_high	<150 min/week	<150min/week	no	no	no	no	no	no	no	None	64.2857	87.5	-0.512442	1.16547	matched (3)	matched (3)	matched (3)	matched (3)	matched (3)	matched (3)	matched (3)	matched (3)
1291	59	73.4717	male	57	>=50	single	bachelor_higher	lowest	>=150min/week	None	yes	no	no	no	no	no	no	At risk of CVD	71.4286	70.8333	-0.077755	-0.0133695	matched (3)	matched (3)	matched (3)	matched (3)	matched (3)	matched (3)	matched (3)	matched (3)
1292	15	110.967	female	44	40/49	married	bachelor_higher	highest	<150 min/week	None	no	yes	no	no	no	no	no	At risk of CVD	85.7143	62.5	0.791618	-0.602788	matched (3)	matched (3)	matched (3)	matched (3)	matched (3)	matched (3)	matched (3)	matched (3)
1293	63	92.461	male	51	>=50	married	bachelor_higher	middle_high	None	None	yes	no	no	no	no	no	no	At risk of CVD	78.5714	79.1667	0.356931	0.576049	matched (3)	matched (3)	matched (3)	matched (3)	matched (3)	matched (3)	matched (3)	matched (3)
1294	39	170.65	male	43	40/49	married	bachelor_higher	low_middle	<150 min/week	None	no	no	no	no	no	no	no	None	78.5714	75	0.356931	0.28134	matched (3)	matched (3)	matched (3)	matched (3)	matched (3)	matched (3)	matched (3)	matched (3)
1295	59	95.3183	female	40	40/49	single	bachelor_higher	lowest	>=150min/week	None	no	no	no	no	no	no	no	None	78.5714	75	0.356931	0.28134	matched (3)	matched (3)	matched (3)	matched (3)	matched (3)	matched (3)	matched (3)	matched (3)
1296	22	99.4907	female	45	40/49	married	bachelor_higher	highest	>=150min/week	None	no	no	no	yes	yes	no	no	At risk of CVD	67.8571	95.8333	-0.295099	1.75489	matched (3)	matched (3)	matched (3)	matched (3)	matched (3)	matched (3)	matched (3)	matched (3)
1297									None	None													using only (2)	matched (3)	matched (3)
1298	7	200.219	male	28	20/29	single	up_secondary	middle_high	>=150min/week	>=150min/week	no	no	no	no	no	no	no	None	78.5714	70.8333	0.356931	-0.0133695	matched (3)	matched (3)	matched (3)	matched (3)	matched (3)	matched (3)	matched (3)	matched (3)
1299									<150 min/week	>=150min/week													using only (2)	matched (3)	matched (3)
1300	32	261.648	male	25	20/29	single		highest	<150 min/week	None	no	no	no	no	no	no	no	None	89.2857	79.1667	1.00896	0.576049	matched (3)	matched (3)	matched (3)	matched (3)	matched (3)	matched (3)	matched (3)	matched (3)
1301	63	126.456	male	34	30/39	married	up_secondary	lowest	>=150min/week	<150min/week	no	no	no	no	no	no	no	None	75	83.3333	0.139588	0.870759	matched (3)	matched (3)	matched (3)	matched (3)	matched (3)	matched (3)	matched (3)	matched (3)
1302	58	149.384	male	27	20/29	single	bachelor_higher	highest	<150 min/week	>=150min/week	no	no	no	no	yes	no	no	At risk of CVD	64.2857	54.1667	-0.512442	-1.19221	matched (3)	matched (3)	matched (3)	matched (3)	matched (3)	matched (3)	matched (3)	matched (3)
1303									None	>=150min/week													using only (2)	matched (3)	matched (3)
1304									>=150min/week	<150min/week													using only (2)	matched (3)	matched (3)
1305	23	112.361	female	50	>=50	single	bachelor_higher	low_middle	>=150min/week	None	no	no	no	no	no	no	no	None	92.8571	87.5	1.2263	1.16547	matched (3)	matched (3)	matched (3)	matched (3)	matched (3)	matched (3)	matched (3)	matched (3)
1306									None	>=150min/week													using only (2)	matched (3)	matched (3)
1307	52	75.8236	female	33	30/39	married	bachelor_higher	highest	<150 min/week	None	no	no	no	no	no	no	no	None	85.7143	66.6667	0.791618	-0.308078	matched (3)	matched (3)	matched (3)	matched (3)	matched (3)	matched (3)	matched (3)	matched (3)
1308	38	72.6175	female	42	40/49	married	bachelor_higher	highest	None	>=150min/week	no	no	no	no	no	no	no	None	75	79.1667	0.139588	0.576049	matched (3)	matched (3)	matched (3)	matched (3)	matched (3)	matched (3)	matched (3)	matched (3)
1309	44	105.196	female	29	20/29	single	certificate_diploma	low_middle	None	>=150min/week	no	no	no	no	no	no	no	None	89.2857	75	1.00896	0.28134	matched (3)	matched (3)	matched (3)	matched (3)	matched (3)	matched (3)	matched (3)	matched (3)
1310									>=150min/week	None													using only (2)	matched (3)	matched (3)
1311	46	99.7916	male	33	30/39	married	certificate_diploma	highest	<150 min/week	>=150min/week	no	no	no	yes	no	no	no	At risk of CVD	75	58.3333	0.139588	-0.897497	matched (3)	matched (3)	matched (3)	matched (3)	matched (3)	matched (3)	matched (3)	matched (3)
1312	41	257.69	male	34	30/39	married	up_secondary	highest	None	<150min/week	no	no	no	no	no	no	no	None	78.5714	58.3333	0.356931	-0.897497	matched (3)	matched (3)	matched (3)	matched (3)	matched (3)	matched (3)	matched (3)	matched (3)
1313									>=150min/week	<150min/week													using only (2)	matched (3)	matched (3)
1314	5	117.981	female	59	>=50	divorced_widowed	bachelor_higher	low_middle	None	<150min/week	no	no	no	no	no	no	no	None	92.8571	70.8333	1.2263	-0.0133695	matched (3)	matched (3)	matched (3)	matched (3)	matched (3)	matched (3)	matched (3)	matched (3)
1315									None	None													using only (2)	matched (3)	matched (3)
1316	54	93.8091	female	49	40/49	married	up_secondary	low_middle	<150 min/week	>=150min/week	no	no	no	no	no	no	no	None	78.5714	75	0.356931	0.28134	matched (3)	matched (3)	matched (3)	matched (3)	matched (3)	matched (3)	matched (3)	matched (3)
1317	38	112.805	male	28	20/29	single	up_secondary	lowest	None	None	no	no	no	no	no	no	no	None	78.5714	75	0.356931	0.28134	matched (3)	matched (3)	matched (3)	matched (3)	matched (3)	matched (3)	matched (3)	matched (3)
1318									<150 min/week	>=150min/week													using only (2)	matched (3)	matched (3)
1319									<150 min/week	>=150min/week													using only (2)	matched (3)	matched (3)
1320									<150 min/week	>=150min/week													using only (2)	matched (3)	matched (3)
1321									None	>=150min/week													using only (2)	matched (3)	matched (3)
1322									<150 min/week	<150min/week													using only (2)	matched (3)	matched (3)
1323	45	190.794	male	41	40/49	married	up_secondary	middle_high	None	<150min/week	no	no	no	no	no	yes	no	With CVD	85.7143	83.3333	0.791618	0.870759	matched (3)	matched (3)	matched (3)	matched (3)	matched (3)	matched (3)	matched (3)	matched (3)
1324	7	225.142	male	60	>=50	married		middle_high	None	None	no	no	no	no	yes	no	no	At risk of CVD	100	70.8333	1.66099	-0.0133695	matched (3)	matched (3)	matched (3)	matched (3)	matched (3)	matched (3)	matched (3)	matched (3)
1325									None	None													using only (2)	matched (3)	matched (3)
1326									<150 min/week	None													using only (2)	matched (3)	matched (3)
1327	42	38.7473	female	31	30/39	married	up_secondary	lowest	<150 min/week	None	no	no	no	no	no	no	no	None	71.4286	62.5	-0.077755	-0.602788	matched (3)	matched (3)	matched (3)	matched (3)	matched (3)	matched (3)	matched (3)	matched (3)
1328	59	104.413	female	35	30/39	married	certificate_diploma	middle_high	None	<150min/week	no	no	no	no	no	no	no	None	78.5714	58.3333	0.356931	-0.897497	matched (3)	matched (3)	matched (3)	matched (3)	matched (3)	matched (3)	matched (3)	matched (3)
1329	42	29.8493	female	55	>=50	married	bachelor_higher	low_middle	<150 min/week	None	no	no	no	no	no	no	no	None	60.7143	70.8333	-0.729785	-0.0133695	matched (3)	matched (3)	matched (3)	matched (3)	matched (3)	matched (3)	matched (3)	matched (3)
1330	59	112.655	female	25	20/29	single	bachelor_higher	low_middle	<150 min/week	None	no	no	no	no	no	no	no	None	85.7143	83.3333	0.791618	0.870759	matched (3)	matched (3)	matched (3)	matched (3)	matched (3)	matched (3)	matched (3)	matched (3)
1331	45	176.928	female	25	20/29	single	certificate_diploma	highest	None	>=150min/week	no	no	no	no	no	no	no	None	92.8571	95.8333	1.2263	1.75489	matched (3)	matched (3)	matched (3)	matched (3)	matched (3)	matched (3)	matched (3)	matched (3)
1332	1	200.412	female	37	30/39	married	bachelor_higher	middle_high	None	None	no	no	no	no	no	no	no	None	85.7143	83.3333	0.791618	0.870759	matched (3)	matched (3)	matched (3)	matched (3)	matched (3)	matched (3)	matched (3)	matched (3)
1333									>=150min/week	None													using only (2)	matched (3)	matched (3)
1334	39	146.669	female	39	30/39	married	bachelor_higher	middle_high	None	None	no	no	no	no	no	no	no	None	75	83.3333	0.139588	0.870759	matched (3)	matched (3)	matched (3)	matched (3)	matched (3)	matched (3)	matched (3)	matched (3)
1335	9	81.5037	male	48	40/49	married	up_secondary	low_middle	>=150min/week	None	no	no	no	no	no	no	no	None	92.8571	70.8333	1.2263	-0.0133695	matched (3)	matched (3)	matched (3)	matched (3)	matched (3)	matched (3)	matched (3)	matched (3)
1336	3	97.5024	female	40	40/49	divorced_widowed	up_secondary	middle_high	<150 min/week	>=150min/week	no	no	no	no	no	no	no	None	75	91.6667	0.139588	1.46018	matched (3)	matched (3)	matched (3)	matched (3)	matched (3)	matched (3)	matched (3)	matched (3)
1337	1	150.821	female	49	40/49	married	up_secondary	highest	<150 min/week	None	no	no	no	no	no	no	no	None	78.5714	54.1667	0.356931	-1.19221	matched (3)	matched (3)	matched (3)	matched (3)	matched (3)	matched (3)	matched (3)	matched (3)
1338	43	69.5509	female	55	>=50	divorced_widowed	up_secondary	middle_high	>=150min/week	None	no	no	no	no	no	no	no	None	78.5714	50	0.356931	-1.48692	matched (3)	matched (3)	matched (3)	matched (3)	matched (3)	matched (3)	matched (3)	matched (3)
1339	47	43.5647	female	54	>=50	divorced_widowed	up_secondary	lowest	<150 min/week	<150min/week	no	no	no	no	no	no	no	None	71.4286	66.6667	-0.077755	-0.308078	matched (3)	matched (3)	matched (3)	matched (3)	matched (3)	matched (3)	matched (3)	matched (3)
1340									None	<150min/week													using only (2)	matched (3)	matched (3)
1341	43	137.173	male	28	20/29	single	up_secondary	lowest	None	<150min/week	no	no	no	no	no	no	no	None	60.7143	62.5	-0.729785	-0.602788	matched (3)	matched (3)	matched (3)	matched (3)	matched (3)	matched (3)	matched (3)	matched (3)
1342	62	128.054	female	25	20/29	single	certificate_diploma	highest	None	None	no	no	no	no	no	no	no	None	78.5714	70.8333	0.356931	-0.0133695	matched (3)	matched (3)	matched (3)	matched (3)	matched (3)	matched (3)	matched (3)	matched (3)
1343	59	104.413	female	37	30/39	married	bachelor_higher	highest	None	None	no	no	no	no	yes	no	no	At risk of CVD	64.2857	58.3333	-0.512442	-0.897497	matched (3)	matched (3)	matched (3)	matched (3)	matched (3)	matched (3)	matched (3)	matched (3)
1344	7	156.785	male	35	30/39	married	up_secondary	lowest	<150 min/week	>=150min/week	no	no	no	no	no	no	no	None	75	83.3333	0.139588	0.870759	matched (3)	matched (3)	matched (3)	matched (3)	matched (3)	matched (3)	matched (3)	matched (3)
1345	19	236.778	female	34	30/39	single	up_secondary	low_middle	None	>=150min/week	no	no	no			no	no	None	3.57143	12.5	-4.20728	-4.1393	matched (3)	matched (3)	matched (3)	matched (3)	matched (3)	matched (3)	matched (3)	matched (3)
1346									None	<150min/week													using only (2)	matched (3)	matched (3)
1347	18	539.687	male	22	20/29	single	up_secondary	highest	None	None	no	no	no	yes	yes	no	no	At risk of CVD	57.1429	58.3333	-0.947128	-0.897497	matched (3)	matched (3)	matched (3)	matched (3)	matched (3)	matched (3)	matched (3)	matched (3)
1348	42	34.2837	male	53	>=50	married	up_secondary	lowest	<150 min/week	None	no	no	no	no	no	no	no	None	85.7143	62.5	0.791618	-0.602788	matched (3)	matched (3)	matched (3)	matched (3)	matched (3)	matched (3)	matched (3)	matched (3)
1349	43	104.366	female	28	20/29	single	certificate_diploma	.b	None	None	no	no	no	no	no	no	no	None	75	66.6667	0.139588	-0.308078	matched (3)	matched (3)	matched (3)	matched (3)	matched (3)	matched (3)	matched (3)	matched (3)
1350									>=150min/week	None													using only (2)	matched (3)	matched (3)
1351									<150 min/week	<150min/week													using only (2)	matched (3)	matched (3)
1352	43	60.6166	female	51	>=50	married	up_secondary	low_middle	<150 min/week	None	no	no	no	no	yes	no	no	At risk of CVD	75	54.1667	0.139588	-1.19221	matched (3)	matched (3)	matched (3)	matched (3)	matched (3)	matched (3)	matched (3)	matched (3)
1353	43	88.3047	female	40	40/49	married	up_secondary	middle_high	None	>=150min/week	no	no	no	no		no	no	None	64.2857	66.6667	-0.512442	-0.308078	matched (3)	matched (3)	matched (3)	matched (3)	matched (3)	matched (3)	matched (3)	matched (3)
1354									>=150min/week	None													using only (2)	matched (3)	matched (3)
1355									<150 min/week	None													using only (2)	matched (3)	matched (3)
1356									<150 min/week	<150min/week													using only (2)	matched (3)	matched (3)
1357	62	108.347	female	41	40/49	single	certificate_diploma	low_middle	None	None	no	no	no	no	no	no	no	None	85.7143	75	0.791618	0.28134	matched (3)	matched (3)	matched (3)	matched (3)	matched (3)	matched (3)	matched (3)	matched (3)
1358	48	125.069	male	46	40/49	married	up_secondary	lowest	None	None	no	no	no	no	no	no	no	None	64.2857	66.6667	-0.512442	-0.308078	matched (3)	matched (3)	matched (3)	matched (3)	matched (3)	matched (3)	matched (3)	matched (3)
1359	1	507.287	male	23	20/29	single	up_secondary	low_middle	None	>=150min/week	no	no	no	no	no	no	no	None	78.5714	62.5	0.356931	-0.602788	matched (3)	matched (3)	matched (3)	matched (3)	matched (3)	matched (3)	matched (3)	matched (3)
1360									<150 min/week	>=150min/week													using only (2)	matched (3)	matched (3)
1361	1	222.553	male	38	30/39	married	bachelor_higher	middle_high	None	>=150min/week	no	no	no	no	no	no	no	None	85.7143	62.5	0.791618	-0.602788	matched (3)	matched (3)	matched (3)	matched (3)	matched (3)	matched (3)	matched (3)	matched (3)
1362	47	48.9183	male	56	>=50	married	certificate_diploma	lowest	<150 min/week	None	no	no	no	no	yes	no	no	At risk of CVD	85.7143	91.6667	0.791618	1.46018	matched (3)	matched (3)	matched (3)	matched (3)	matched (3)	matched (3)	matched (3)	matched (3)
1363	29	147.856	male	30	30/39	married	certificate_diploma	low_middle	<150 min/week	<150min/week	no	no	no	no	no	no	no	None	75	54.1667	0.139588	-1.19221	matched (3)	matched (3)	matched (3)	matched (3)	matched (3)	matched (3)	matched (3)	matched (3)
1364	29	152.311	male	42	40/49	married	bachelor_higher	lowest	None	None	no	no	no	no	no	no	no	None	92.8571	54.1667	1.2263	-1.19221	matched (3)	matched (3)	matched (3)	matched (3)	matched (3)	matched (3)	matched (3)	matched (3)
1365	43	209.115	female	23	20/29	single	up_secondary	.a	None	None	no	no	no	no	no	no	no	None	96.4286	41.6667	1.44365	-2.07633	matched (3)	matched (3)	matched (3)	matched (3)	matched (3)	matched (3)	matched (3)	matched (3)
1366	51	76.8078	male	36	30/39	married	certificate_diploma	middle_high	None	>=150min/week	no	no	no	no	no	no	no	None	92.8571	87.5	1.2263	1.16547	matched (3)	matched (3)	matched (3)	matched (3)	matched (3)	matched (3)	matched (3)	matched (3)
1367	45	102.761	female	52	>=50	married	up_secondary	lowest	<150 min/week	None	no	no	no	no	no	no	no	None	71.4286	54.1667	-0.077755	-1.19221	matched (3)	matched (3)	matched (3)	matched (3)	matched (3)	matched (3)	matched (3)	matched (3)
1368									None	None													using only (2)	matched (3)	matched (3)
1369									<150 min/week	>=150min/week													using only (2)	matched (3)	matched (3)
1370									None	>=150min/week													using only (2)	matched (3)	matched (3)
1371									<150 min/week	<150min/week													using only (2)	matched (3)	matched (3)
1372									None	>=150min/week													using only (2)	matched (3)	matched (3)
1373									>=150min/week	<150min/week													using only (2)	matched (3)	matched (3)
1374									None	None													using only (2)	matched (3)	matched (3)
1375	28	119.141	male	53	>=50	married	up_secondary	middle_high	<150 min/week	<150min/week	no	no	no	no	no	no	no	None	96.4286	70.8333	1.44365	-0.0133695	matched (3)	matched (3)	matched (3)	matched (3)	matched (3)	matched (3)	matched (3)	matched (3)
1376									None	None													using only (2)	matched (3)	matched (3)
1377	9	105.162	male	41	40/49	divorced_widowed	bachelor_higher	low_middle	<150 min/week	>=150min/week	no	no	no	no	no	no	no	None	100	70.8333	1.66099	-0.0133695	matched (3)	matched (3)	matched (3)	matched (3)	matched (3)	matched (3)	matched (3)	matched (3)
1378	37	182.955	female	30	30/39	married	up_secondary	highest	<150 min/week	None	no	no	no	no	no	no	no	None	67.8571	58.3333	-0.295099	-0.897497	matched (3)	matched (3)	matched (3)	matched (3)	matched (3)	matched (3)	matched (3)	matched (3)
1379	8	166.029	male	50	>=50	married	up_secondary	highest	None	None	no	no	no	no	no	no	no	None	85.7143	58.3333	0.791618	-0.897497	matched (3)	matched (3)	matched (3)	matched (3)	matched (3)	matched (3)	matched (3)	matched (3)
1380	25	267.453	female	28	20/29	single	bachelor_higher	middle_high	<150 min/week	>=150min/week	no	no	no			no	no	None	89.2857	62.5	1.00896	-0.602788	matched (3)	matched (3)	matched (3)	matched (3)	matched (3)	matched (3)	matched (3)	matched (3)
1381	45	190.794	male	41	40/49	married	up_secondary	lowest	<150 min/week	<150min/week	no	no	no	no	no	no	no	None	89.2857	62.5	1.00896	-0.602788	matched (3)	matched (3)	matched (3)	matched (3)	matched (3)	matched (3)	matched (3)	matched (3)
1382									<150 min/week	None													using only (2)	matched (3)	matched (3)
1383	37	147.513	female	46	40/49	single	bachelor_higher	.b	None	>=150min/week	no	no	no			no	no	None	96.4286	75	1.44365	0.28134	matched (3)	matched (3)	matched (3)	matched (3)	matched (3)	matched (3)	matched (3)	matched (3)
1384									<150 min/week	>=150min/week													using only (2)	matched (3)	matched (3)
1385									>=150min/week	None													using only (2)	matched (3)	matched (3)
1386	55	96.4091	male	49	40/49	married	up_secondary	highest	None	<150min/week	no	no	no	no	no	no	no	None	89.2857	62.5	1.00896	-0.602788	matched (3)	matched (3)	matched (3)	matched (3)	matched (3)	matched (3)	matched (3)	matched (3)
1387	37	182.955	female	31	30/39	married	bachelor_higher	middle_high	None	<150min/week	no	no	no			no	no	None	78.5714	100	0.356931	2.0496	matched (3)	matched (3)	matched (3)	matched (3)	matched (3)	matched (3)	matched (3)	matched (3)
1388	46	99.7916	male	32	30/39	married	certificate_diploma	middle_high	None	<150min/week	no	no	no	yes	yes	no	no	At risk of CVD	82.1429	75	0.574274	0.28134	matched (3)	matched (3)	matched (3)	matched (3)	matched (3)	matched (3)	matched (3)	matched (3)
1389	27	73.8467	female	43	40/49	married	certificate_diploma	middle_high	<150 min/week	>=150min/week	no	no	no	no	no	no	no	None	92.8571	83.3333	1.2263	0.870759	matched (3)	matched (3)	matched (3)	matched (3)	matched (3)	matched (3)	matched (3)	matched (3)
1390									None	<150min/week													using only (2)	matched (3)	matched (3)
1391	28	131.701	female	40	40/49	married	bachelor_higher	low_middle	<150 min/week	>=150min/week	no	no	no	no	no	no	no	None	85.7143	87.5	0.791618	1.16547	matched (3)	matched (3)	matched (3)	matched (3)	matched (3)	matched (3)	matched (3)	matched (3)
1392	35	266.397	male	52	>=50	married	up_secondary	low_middle	None	None	no	no	no	no	yes	no	no	At risk of CVD	82.1429	66.6667	0.574274	-0.308078	matched (3)	matched (3)	matched (3)	matched (3)	matched (3)	matched (3)	matched (3)	matched (3)
1393	10	110.325	male	47	40/49	married	bachelor_higher	highest	None	<150min/week	no	no	no	no	no	no	no	None	78.5714	79.1667	0.356931	0.576049	matched (3)	matched (3)	matched (3)	matched (3)	matched (3)	matched (3)	matched (3)	matched (3)
1394	28	365.169	male	24	20/29	single	up_secondary	low_middle	<150 min/week	<150min/week	no	no	no	no	no	no	no	None	75	75	0.139588	0.28134	matched (3)	matched (3)	matched (3)	matched (3)	matched (3)	matched (3)	matched (3)	matched (3)
1395									None	None													using only (2)	matched (3)	matched (3)
1396									>=150min/week	>=150min/week													using only (2)	matched (3)	matched (3)
1397	62	118.684	female	39	30/39	married	bachelor_higher	middle_high	None	>=150min/week	no	no	no	no	no	no	no	None	85.7143	87.5	0.791618	1.16547	matched (3)	matched (3)	matched (3)	matched (3)	matched (3)	matched (3)	matched (3)	matched (3)
1398	1	182.957	female	41	40/49	single	bachelor_higher	middle_high	None	>=150min/week	no	no	no	no	no	no	no	None	71.4286	83.3333	-0.077755	0.870759	matched (3)	matched (3)	matched (3)	matched (3)	matched (3)	matched (3)	matched (3)	matched (3)
1399	4	115.229	female	42	40/49	married	up_secondary	lowest	>=150min/week	None	no	no	no	no	no	no	no	None	57.1429	62.5	-0.947128	-0.602788	matched (3)	matched (3)	matched (3)	matched (3)	matched (3)	matched (3)	matched (3)	matched (3)
1400	51	74.6271	female	27	20/29	single	up_secondary	lowest	<150 min/week	None	no	no	no	no	no	no	no	None	75	75	0.139588	0.28134	matched (3)	matched (3)	matched (3)	matched (3)	matched (3)	matched (3)	matched (3)	matched (3)
1401									<150 min/week	None													using only (2)	matched (3)	matched (3)
1402									None	<150min/week													using only (2)	matched (3)	matched (3)
1403	8	434.623	female	23	20/29	single	up_secondary	.b	None	None	no	no	no	no	no	no	no	None	89.2857	87.5	1.00896	1.16547	matched (3)	matched (3)	matched (3)	matched (3)	matched (3)	matched (3)	matched (3)	matched (3)
1404	13	228.845	male	42	40/49	married	up_secondary	middle_high	<150 min/week	<150min/week	no	no	no	no	no	no	no	None	96.4286	95.8333	1.44365	1.75489	matched (3)	matched (3)	matched (3)	matched (3)	matched (3)	matched (3)	matched (3)	matched (3)
1405	18	302.358	male	26	20/29	single	up_secondary	highest	None	>=150min/week	no	no	no	no	no	no	no	None	85.7143	58.3333	0.791618	-0.897497	matched (3)	matched (3)	matched (3)	matched (3)	matched (3)	matched (3)	matched (3)	matched (3)
1406									<150 min/week	<150min/week													using only (2)	matched (3)	matched (3)
1407	59	115.947	male	37	30/39	married	bachelor_higher	highest	<150 min/week	>=150min/week	no	no	no	no	no	no	no	None	85.7143	75	0.791618	0.28134	matched (3)	matched (3)	matched (3)	matched (3)	matched (3)	matched (3)	matched (3)	matched (3)
1408	53	433.884	male	23	20/29	single	up_secondary	lowest	>=150min/week	<150min/week	no	no	no	no	no	no	no	None	75	25	0.139588	-3.25517	matched (3)	matched (3)	matched (3)	matched (3)	matched (3)	matched (3)	matched (3)	matched (3)
1409	26	154.521	female	40	40/49	married	up_secondary	lowest	>=150min/week	None	no	no	no	no	no	no	no	None	92.8571	62.5	1.2263	-0.602788	matched (3)	matched (3)	matched (3)	matched (3)	matched (3)	matched (3)	matched (3)	matched (3)
1410									<150 min/week	<150min/week													using only (2)	matched (3)	matched (3)
1411									<150 min/week	None													using only (2)	matched (3)	matched (3)
1412									None	>=150min/week													using only (2)	matched (3)	matched (3)
1413									<150 min/week	>=150min/week													using only (2)	matched (3)	matched (3)
1414									<150 min/week	<150min/week													using only (2)	matched (3)	matched (3)
1415									None	<150min/week													using only (2)	matched (3)	matched (3)
1416	57	101.856	female	53	>=50	married	bachelor_higher	highest	None	>=150min/week	no	no	no	no	no	no	no	None	75	83.3333	0.139588	0.870759	matched (3)	matched (3)	matched (3)	matched (3)	matched (3)	matched (3)	matched (3)	matched (3)
1417	4	94.9894	female	48	40/49	single	up_secondary	low_middle	None	>=150min/week	no	no	no	no	no	no	no	None	75	54.1667	0.139588	-1.19221	matched (3)	matched (3)	matched (3)	matched (3)	matched (3)	matched (3)	matched (3)	matched (3)
1418									>=150min/week	None													using only (2)	matched (3)	matched (3)
1419	12	115.545	male	44	40/49	single	up_secondary	low_middle	<150 min/week	None	no	no	no	no	no	no	no	None	78.5714	79.1667	0.356931	0.576049	matched (3)	matched (3)	matched (3)	matched (3)	matched (3)	matched (3)	matched (3)	matched (3)
1420									None	>=150min/week													using only (2)	matched (3)	matched (3)
1421									<150 min/week	<150min/week													using only (2)	matched (3)	matched (3)
1422	60	264.153	male	32	30/39	married	bachelor_higher	highest	None	None	no	no	no	no	no	no	no	None	85.7143	66.6667	0.791618	-0.308078	matched (3)	matched (3)	matched (3)	matched (3)	matched (3)	matched (3)	matched (3)	matched (3)
1423	14	107.849	male	54	>=50	married	bachelor_higher	highest	<150 min/week	None	no	no	no	yes	yes	no	no	At risk of CVD	89.2857	70.8333	1.00896	-0.0133695	matched (3)	matched (3)	matched (3)	matched (3)	matched (3)	matched (3)	matched (3)	matched (3)
1424									None	>=150min/week													using only (2)	matched (3)	matched (3)
1425	55	99.7884	female	32	30/39	married	up_secondary	low_middle	None	None	no	no	no	no	no	no	no	None	39.2857	62.5	-2.03384	-0.602788	matched (3)	matched (3)	matched (3)	matched (3)	matched (3)	matched (3)	matched (3)	matched (3)
1426	43	109.254	male	31	30/39	married	bachelor_higher	highest	None	<150min/week	no	no	no	no	no	no	no	None	89.2857	58.3333	1.00896	-0.897497	matched (3)	matched (3)	matched (3)	matched (3)	matched (3)	matched (3)	matched (3)	matched (3)
1427	43	109.254	male	30	30/39	single	up_secondary	lowest	<150 min/week	<150min/week	no	no	no	no	no	no	no	None	78.5714	79.1667	0.356931	0.576049	matched (3)	matched (3)	matched (3)	matched (3)	matched (3)	matched (3)	matched (3)	matched (3)
1428	37	277.973	male	26	20/29	single	certificate_diploma	highest	>=150min/week	>=150min/week	no	no	no	no	no	no	no	None	82.1429	100	0.574274	2.0496	matched (3)	matched (3)	matched (3)	matched (3)	matched (3)	matched (3)	matched (3)	matched (3)
1429									<150 min/week	>=150min/week													using only (2)	matched (3)	matched (3)
1430	60	218.287	female	30	30/39	married	bachelor_higher	highest	None	None	no	no	no	no	no	no	no	None	75	58.3333	0.139588	-0.897497	matched (3)	matched (3)	matched (3)	matched (3)	matched (3)	matched (3)	matched (3)	matched (3)
1431									None	None													using only (2)	matched (3)	matched (3)
1432									>=150min/week	None													using only (2)	matched (3)	matched (3)
1433	28	204.585	male	27	20/29	single	bachelor_higher	low_middle	<150 min/week	None	no	no	no	no	no	no	no	None	78.5714	66.6667	0.356931	-0.308078	matched (3)	matched (3)	matched (3)	matched (3)	matched (3)	matched (3)	matched (3)	matched (3)
1434	18	192.265	male	48	40/49	married	bachelor_higher	highest	None	None	no	no	no	no	no	no	no	None	82.1429	83.3333	0.574274	0.870759	matched (3)	matched (3)	matched (3)	matched (3)	matched (3)	matched (3)	matched (3)	matched (3)
1435	8	268.473	female	60	>=50	married	up_secondary	highest	None	None	no	no	no	no	no	no	no	None	96.4286	62.5	1.44365	-0.602788	matched (3)	matched (3)	matched (3)	matched (3)	matched (3)	matched (3)	matched (3)	matched (3)
1436									<150 min/week	>=150min/week													using only (2)	matched (3)	matched (3)
1437									None	<150min/week													using only (2)	matched (3)	matched (3)
1438	60	259.709	male	38	30/39	married	bachelor_higher	highest	None	None	no	no	no	no	no	no	no	None	71.4286	70.8333	-0.077755	-0.0133695	matched (3)	matched (3)	matched (3)	matched (3)	matched (3)	matched (3)	matched (3)	matched (3)
1439	43	88.3047	female	43	40/49	divorced_widowed	up_secondary	lowest	<150 min/week	None	no	yes	no	yes	yes	no	no	At risk of CVD	35.7143	62.5	-2.25119	-0.602788	matched (3)	matched (3)	matched (3)	matched (3)	matched (3)	matched (3)	matched (3)	matched (3)
1440									<150 min/week	>=150min/week													using only (2)	matched (3)	matched (3)
1441	8	227.072	male	34	30/39	single	up_secondary	low_middle	None	None	no	no	no	no	no	no	no	None	89.2857	75	1.00896	0.28134	matched (3)	matched (3)	matched (3)	matched (3)	matched (3)	matched (3)	matched (3)	matched (3)
1442	13	162.431	male	53	>=50	married	up_secondary	low_middle	None	None	no	no	no	no	no	no	no	None	75	75	0.139588	0.28134	matched (3)	matched (3)	matched (3)	matched (3)	matched (3)	matched (3)	matched (3)	matched (3)
1443	44	113.441	male	42	40/49	married	bachelor_higher	middle_high	None	>=150min/week	no	no	no	no	no	no	no	None	82.1429	50	0.574274	-1.48692	matched (3)	matched (3)	matched (3)	matched (3)	matched (3)	matched (3)	matched (3)	matched (3)
1444	23	199.111	male	37	30/39	married	bachelor_higher	highest	<150 min/week	<150min/week	no	no	no	no	no	no	no	None	100	75	1.66099	0.28134	matched (3)	matched (3)	matched (3)	matched (3)	matched (3)	matched (3)	matched (3)	matched (3)
1445	36	166.166	male	30	30/39	married	up_secondary	lowest	<150 min/week	None	no	no	no	no	no	no	no	None	75	70.8333	0.139588	-0.0133695	matched (3)	matched (3)	matched (3)	matched (3)	matched (3)	matched (3)	matched (3)	matched (3)
1446	31	86.2034	male	48	40/49	married	up_secondary	low_middle	None	None	no	no	no	no	no	no	yes	With CVD	85.7143	91.6667	0.791618	1.46018	matched (3)	matched (3)	matched (3)	matched (3)	matched (3)	matched (3)	matched (3)	matched (3)
1447	24	212.219	female	25	20/29	single	bachelor_higher	low_middle	None	<150min/week	no	no	no	no	no	no	no	None	92.8571	83.3333	1.2263	0.870759	matched (3)	matched (3)	matched (3)	matched (3)	matched (3)	matched (3)	matched (3)	matched (3)
1448	54	145.037	male	44	40/49	married	up_secondary	middle_high	>=150min/week	None	no	no	no	no	no	no	no	None	96.4286	87.5	1.44365	1.16547	matched (3)	matched (3)	matched (3)	matched (3)	matched (3)	matched (3)	matched (3)	matched (3)
1449	46	191.004	female	24	20/29	married	up_secondary	low_middle	<150 min/week	None	no	no	no	no	no	no	no	None	96.4286	83.3333	1.44365	0.870759	matched (3)	matched (3)	matched (3)	matched (3)	matched (3)	matched (3)	matched (3)	matched (3)
1450									<150 min/week	>=150min/week													using only (2)	matched (3)	matched (3)
1451	38	71.7307	male	47	40/49	married	bachelor_higher	highest	None	None	no	no	no	no	no	no	no	None	96.4286	62.5	1.44365	-0.602788	matched (3)	matched (3)	matched (3)	matched (3)	matched (3)	matched (3)	matched (3)	matched (3)
1452	12	89.5511	male	45	40/49	single	up_secondary	low_middle	None	None	no	no	no	no	no	no	no	None	57.1429	62.5	-0.947128	-0.602788	matched (3)	matched (3)	matched (3)	matched (3)	matched (3)	matched (3)	matched (3)	matched (3)
1453	1	216.234	female	29	20/29	single	certificate_diploma	highest	>=150min/week	None	no	no	no	no	no	no	no	None	96.4286	91.6667	1.44365	1.46018	matched (3)	matched (3)	matched (3)	matched (3)	matched (3)	matched (3)	matched (3)	matched (3)
1454	48	129.453	female	30	30/39	married	up_secondary	lowest	<150 min/week	None	no	no	no	no	no	no	no	None	53.5714	50	-1.16447	-1.48692	matched (3)	matched (3)	matched (3)	matched (3)	matched (3)	matched (3)	matched (3)	matched (3)
1455									<150 min/week	>=150min/week													using only (2)	matched (3)	matched (3)
1456	26	154.521	female	40	40/49	married	bachelor_higher	middle_high	None	None	no	no	no	no	no	no	no	None	64.2857	62.5	-0.512442	-0.602788	matched (3)	matched (3)	matched (3)	matched (3)	matched (3)	matched (3)	matched (3)	matched (3)
1457	23	453.853	male	24	20/29	single	up_secondary	lowest	<150 min/week	<150min/week	no	no	no	no	no	no	no	None	71.4286	66.6667	-0.077755	-0.308078	matched (3)	matched (3)	matched (3)	matched (3)	matched (3)	matched (3)	matched (3)	matched (3)
1458	45	115.389	male	58	>=50	married	up_secondary	highest	None	>=150min/week	no	no	no	no	no	no	no	None	78.5714	75	0.356931	0.28134	matched (3)	matched (3)	matched (3)	matched (3)	matched (3)	matched (3)	matched (3)	matched (3)
1459									None	>=150min/week													using only (2)	matched (3)	matched (3)
1460	46	125.293	male	25	20/29	single	up_secondary	low_middle	None	>=150min/week	no	no	no	no	no	no	no	None	85.7143	79.1667	0.791618	0.576049	matched (3)	matched (3)	matched (3)	matched (3)	matched (3)	matched (3)	matched (3)	matched (3)
1461									None	<150min/week													using only (2)	matched (3)	matched (3)
1462	35	294.481	female	42	40/49	single	up_secondary	lowest	None	None	no	no	no	yes	yes	no	no	At risk of CVD	64.2857	66.6667	-0.512442	-0.308078	matched (3)	matched (3)	matched (3)	matched (3)	matched (3)	matched (3)	matched (3)	matched (3)
1463	8	181.291	male	49	40/49	married	certificate_diploma	middle_high	<150 min/week	<150min/week	no	no	no	yes	yes	no	no	At risk of CVD	82.1429	70.8333	0.574274	-0.0133695	matched (3)	matched (3)	matched (3)	matched (3)	matched (3)	matched (3)	matched (3)	matched (3)
1464									<150 min/week	None													using only (2)	matched (3)	matched (3)
1465	48	196.686	male	28	20/29	single	up_secondary	low_middle	<150 min/week	None	no	no	no	no	no	no	no	None	89.2857	91.6667	1.00896	1.46018	matched (3)	matched (3)	matched (3)	matched (3)	matched (3)	matched (3)	matched (3)	matched (3)
1466	53	199.44	male	41	40/49	married	bachelor_higher	low_middle	<150 min/week	>=150min/week	no	no	no	no	no	no	no	None	100	75	1.66099	0.28134	matched (3)	matched (3)	matched (3)	matched (3)	matched (3)	matched (3)	matched (3)	matched (3)
1467									<150 min/week	>=150min/week													using only (2)	matched (3)	matched (3)
1468	25	351.526	male	27	20/29	married	certificate_diploma	highest	<150 min/week	None	no	no	no	no	no	no	no	None	82.1429	79.1667	0.574274	0.576049	matched (3)	matched (3)	matched (3)	matched (3)	matched (3)	matched (3)	matched (3)	matched (3)
1469	59	112.655	female	28	20/29	single	bachelor_higher	middle_high	<150 min/week	None	no	no	no	no	no	no	no	None	78.5714	41.6667	0.356931	-2.07633	matched (3)	matched (3)	matched (3)	matched (3)	matched (3)	matched (3)	matched (3)	matched (3)
1470									None	None													using only (2)	matched (3)	matched (3)
1471	46	99.7916	male	30	30/39	married	up_secondary	low_middle	>=150min/week	<150min/week	no	no	no	no	no	no	no	None	71.4286	79.1667	-0.077755	0.576049	matched (3)	matched (3)	matched (3)	matched (3)	matched (3)	matched (3)	matched (3)	matched (3)
1472	45	135.423	male	50	>=50	married	certificate_diploma	lowest	<150 min/week	>=150min/week	no	no	no	no	no	no	no	None	85.7143	75	0.791618	0.28134	matched (3)	matched (3)	matched (3)	matched (3)	matched (3)	matched (3)	matched (3)	matched (3)
1473	13	162.431	male	52	>=50	married	up_secondary	lowest	None	None	no	no	no	yes	no	no	no	At risk of CVD	71.4286	50	-0.077755	-1.48692	matched (3)	matched (3)	matched (3)	matched (3)	matched (3)	matched (3)	matched (3)	matched (3)
1474	26	182.627	female	25	20/29	single	certificate_diploma	.b	<150 min/week	None	no	no	no	no	no	no	no	None	82.1429	83.3333	0.574274	0.870759	matched (3)	matched (3)	matched (3)	matched (3)	matched (3)	matched (3)	matched (3)	matched (3)
1475	37	277.973	male	27	20/29	married	bachelor_higher	middle_high	>=150min/week	None	no	no	no	no	no	no	no	None	82.1429	79.1667	0.574274	0.576049	matched (3)	matched (3)	matched (3)	matched (3)	matched (3)	matched (3)	matched (3)	matched (3)
1476	54	138.426	male	38	30/39	married	up_secondary	low_middle	<150 min/week	None	no	no	no	no	no	no	no	None	75	75	0.139588	0.28134	matched (3)	matched (3)	matched (3)	matched (3)	matched (3)	matched (3)	matched (3)	matched (3)
1477	45	123.405	female	49	40/49	married	bachelor_higher	lowest	<150 min/week	<150min/week	no	no	no	no	no	no	no	None	75	75	0.139588	0.28134	matched (3)	matched (3)	matched (3)	matched (3)	matched (3)	matched (3)	matched (3)	matched (3)
1478	39	371.251	male	24	20/29	single	up_secondary	lowest	None	<150min/week	no	no	no	no	no	no	no	None	96.4286	79.1667	1.44365	0.576049	matched (3)	matched (3)	matched (3)	matched (3)	matched (3)	matched (3)	matched (3)	matched (3)
1479									None	<150min/week													using only (2)	matched (3)	matched (3)
1480	25	535.887	female	24	20/29	single	up_secondary	highest	>=150min/week	>=150min/week	no	no	no	no	no	no	no	None	85.7143	62.5	0.791618	-0.602788	matched (3)	matched (3)	matched (3)	matched (3)	matched (3)	matched (3)	matched (3)	matched (3)
1481	39	132.259	male	45	40/49	married	up_secondary	lowest	<150 min/week	None	no	no	no	no	no	no	no	None	64.2857	83.3333	-0.512442	0.870759	matched (3)	matched (3)	matched (3)	matched (3)	matched (3)	matched (3)	matched (3)	matched (3)
1482	32	115.622	female	50	>=50	divorced_widowed	up_secondary	middle_high	<150 min/week	None	no	no	no	yes	yes	yes	no	With CVD	82.1429	58.3333	0.574274	-0.897497	matched (3)	matched (3)	matched (3)	matched (3)	matched (3)	matched (3)	matched (3)	matched (3)
1483	9	128.174	male	27	20/29	single	up_secondary	highest	<150 min/week	>=150min/week	no	no	no	no	no	no	no	None	96.4286	62.5	1.44365	-0.602788	matched (3)	matched (3)	matched (3)	matched (3)	matched (3)	matched (3)	matched (3)	matched (3)
1484									None	>=150min/week													using only (2)	matched (3)	matched (3)
1485	46	55.3668	female	53	>=50	married	up_secondary	lowest	None	<150min/week	no	no	no	yes	yes	no	no	At risk of CVD	60.7143	62.5	-0.729785	-0.602788	matched (3)	matched (3)	matched (3)	matched (3)	matched (3)	matched (3)	matched (3)	matched (3)
1486	54	78.116	female	52	>=50	single	up_secondary	lowest	<150 min/week	None	no	no	no			no	no	None	53.5714	54.1667	-1.16447	-1.19221	matched (3)	matched (3)	matched (3)	matched (3)	matched (3)	matched (3)	matched (3)	matched (3)
1487	1	222.553	male	37	30/39	single	bachelor_higher	highest	None	>=150min/week	no	no	no	no	no	no	no	None	85.7143	75	0.791618	0.28134	matched (3)	matched (3)	matched (3)	matched (3)	matched (3)	matched (3)	matched (3)	matched (3)
1488	12	82.0124	male	50	>=50	married	certificate_diploma	highest	None	None	no	no	no	yes	yes	no	no	At risk of CVD	64.2857	87.5	-0.512442	1.16547	matched (3)	matched (3)	matched (3)	matched (3)	matched (3)	matched (3)	matched (3)	matched (3)
1489	62	107.024	male	49	40/49	married	bachelor_higher	highest	None	>=150min/week	no	no	no	no	no	no	no	None	96.4286	95.8333	1.44365	1.75489	matched (3)	matched (3)	matched (3)	matched (3)	matched (3)	matched (3)	matched (3)	matched (3)
1490									None	None													using only (2)	matched (3)	matched (3)
1491									<150 min/week	None													using only (2)	matched (3)	matched (3)
1492	16	144.355	female	27	20/29	single	bachelor_higher	highest	<150 min/week	>=150min/week	no	no	no	no	no	no	no	None	85.7143	83.3333	0.791618	0.870759	matched (3)	matched (3)	matched (3)	matched (3)	matched (3)	matched (3)	matched (3)	matched (3)
1493	48	161.374	male	42	40/49	married	up_secondary	lowest	<150 min/week	None	no	no	no	no	no	no	no	None	82.1429	58.3333	0.574274	-0.897497	matched (3)	matched (3)	matched (3)	matched (3)	matched (3)	matched (3)	matched (3)	matched (3)
1494	13	222.151	male	33	30/39	married	up_secondary	low_middle	>=150min/week	None	yes	no	no	yes	no	no	no	At risk of CVD	96.4286	75	1.44365	0.28134	matched (3)	matched (3)	matched (3)	matched (3)	matched (3)	matched (3)	matched (3)	matched (3)
1495									<150 min/week	None													using only (2)	matched (3)	matched (3)
1496	53	193.606	male	33	30/39	married	up_secondary	low_middle	<150 min/week	>=150min/week	no	no	no	no	no	no	no	None	89.2857	75	1.00896	0.28134	matched (3)	matched (3)	matched (3)	matched (3)	matched (3)	matched (3)	matched (3)	matched (3)
1497	46	88.3523	female	39	30/39	married	up_secondary	low_middle	>=150min/week	None	no	no	no	no	no	no	no	None	57.1429	66.6667	-0.947128	-0.308078	matched (3)	matched (3)	matched (3)	matched (3)	matched (3)	matched (3)	matched (3)	matched (3)
1498	9	144.129	male	60	>=50	married	bachelor_higher	middle_high	>=150min/week	None	no	no	no	yes	yes	no	no	At risk of CVD	82.1429	83.3333	0.574274	0.870759	matched (3)	matched (3)	matched (3)	matched (3)	matched (3)	matched (3)	matched (3)	matched (3)
1499	39	158.248	female	25	20/29	single	bachelor_higher	low_middle	<150 min/week	<150min/week	no	no	no	no	yes	no	no	At risk of CVD	75	79.1667	0.139588	0.576049	matched (3)	matched (3)	matched (3)	matched (3)	matched (3)	matched (3)	matched (3)	matched (3)
1500	34	121.137	female	26	20/29	divorced_widowed	up_secondary	lowest	<150 min/week	None	no	no	no	no	no	no	no	None	78.5714	91.6667	0.356931	1.46018	matched (3)	matched (3)	matched (3)	matched (3)	matched (3)	matched (3)	matched (3)	matched (3)
1501									>=150min/week	>=150min/week													using only (2)	matched (3)	matched (3)
1502	57	114.372	male	56	>=50	married	up_secondary	middle_high	<150 min/week	None	no	no	no	no	no	no	no	None	53.5714	41.6667	-1.16447	-2.07633	matched (3)	matched (3)	matched (3)	matched (3)	matched (3)	matched (3)	matched (3)	matched (3)
1503	12	112.166	male	32	30/39	married	certificate_diploma	lowest	None	<150min/week	no	no	no	yes	yes	no	no	At risk of CVD	85.7143	75	0.791618	0.28134	matched (3)	matched (3)	matched (3)	matched (3)	matched (3)	matched (3)	matched (3)	matched (3)
1504	48	156.653	male	33	30/39	married	up_secondary	lowest	<150 min/week	None	no	no	no	no	no	no	no	None	75	83.3333	0.139588	0.870759	matched (3)	matched (3)	matched (3)	matched (3)	matched (3)	matched (3)	matched (3)	matched (3)
1505									None	<150min/week													using only (2)	matched (3)	matched (3)
1506	1	319.584	male	61	>=50	divorced_widowed	bachelor_higher	highest	None	None	no	no	no	no	no	no	no	None	92.8571	87.5	1.2263	1.16547	matched (3)	matched (3)	matched (3)	matched (3)	matched (3)	matched (3)	matched (3)	matched (3)
1507	35	697.363	female	23	20/29	single	up_secondary	lowest	<150 min/week	None	no	no	no	no	no	no	no	None	75	66.6667	0.139588	-0.308078	matched (3)	matched (3)	matched (3)	matched (3)	matched (3)	matched (3)	matched (3)	matched (3)
1508	60	213.502	female	43	40/49	married	bachelor_higher	highest	None	None	no	no	no	no	no	no	no	None	82.1429	83.3333	0.574274	0.870759	matched (3)	matched (3)	matched (3)	matched (3)	matched (3)	matched (3)	matched (3)	matched (3)
1509	29	145.369	male	37	30/39	married	up_secondary	lowest	<150 min/week	None	no	no	no	no	no	no	no	None	78.5714	58.3333	0.356931	-0.897497	matched (3)	matched (3)	matched (3)	matched (3)	matched (3)	matched (3)	matched (3)	matched (3)
1510	11	168.244	male	28	20/29	single	bachelor_higher	highest	<150 min/week	<150min/week	no	no	no			no	no	None	89.2857	79.1667	1.00896	0.576049	matched (3)	matched (3)	matched (3)	matched (3)	matched (3)	matched (3)	matched (3)	matched (3)
1511	40	127.886	female	41	40/49	married	up_secondary	middle_high	None	>=150min/week	no	no	no	no	yes	no	no	At risk of CVD	85.7143	62.5	0.791618	-0.602788	matched (3)	matched (3)	matched (3)	matched (3)	matched (3)	matched (3)	matched (3)	matched (3)
1512	9	68.0184	female	46	40/49	married	up_secondary	lowest	None	None	no	no	no	no	no	no	no	None	71.4286	87.5	-0.077755	1.16547	matched (3)	matched (3)	matched (3)	matched (3)	matched (3)	matched (3)	matched (3)	matched (3)
1513	27	204.756	male	23	20/29	single	certificate_diploma	lowest	None	None	no	no	no	no	no	no	no	None	85.7143	75	0.791618	0.28134	matched (3)	matched (3)	matched (3)	matched (3)	matched (3)	matched (3)	matched (3)	matched (3)
1514	19	286.529	male	32	30/39	single	bachelor_higher	lowest	<150 min/week	<150min/week	no	no	no	yes	no	no	no	At risk of CVD	82.1429	75	0.574274	0.28134	matched (3)	matched (3)	matched (3)	matched (3)	matched (3)	matched (3)	matched (3)	matched (3)
1515	61	86.7496	female	56	>=50	divorced_widowed	bachelor_higher	highest	None	None	no	no	no	no	no	no	no	None	100	87.5	1.66099	1.16547	matched (3)	matched (3)	matched (3)	matched (3)	matched (3)	matched (3)	matched (3)	matched (3)
1516	35	816.514	male	24	20/29	single	up_secondary	lowest	<150 min/week	None	no	no	no	no	no	no	no	None	67.8571	79.1667	-0.295099	0.576049	matched (3)	matched (3)	matched (3)	matched (3)	matched (3)	matched (3)	matched (3)	matched (3)
1517	14	81.8375	female	53	>=50	married	bachelor_higher	highest	<150 min/week	None	no	no	no	no	no	no	no	None	39.2857	66.6667	-2.03384	-0.308078	matched (3)	matched (3)	matched (3)	matched (3)	matched (3)	matched (3)	matched (3)	matched (3)
1518									None	<150min/week													using only (2)	matched (3)	matched (3)
1519	46	223.639	male	23	20/29	single	up_secondary	low_middle	<150 min/week	>=150min/week	no	no	no	no	no	no	no	None	53.5714	75	-1.16447	0.28134	matched (3)	matched (3)	matched (3)	matched (3)	matched (3)	matched (3)	matched (3)	matched (3)
1520	48	125.069	male	49	40/49	married	up_secondary	low_middle	<150 min/week	None	no	no	no	yes	yes	no	no	At risk of CVD	75	79.1667	0.139588	0.576049	matched (3)	matched (3)	matched (3)	matched (3)	matched (3)	matched (3)	matched (3)	matched (3)
1521									None	>=150min/week													using only (2)	matched (3)	matched (3)
1522									<150 min/week	None													using only (2)	matched (3)	matched (3)
1523									>=150min/week	None													using only (2)	matched (3)	matched (3)
1524	44	113.441	male	40	40/49	married	bachelor_higher	middle_high	None	>=150min/week	no	no	no	no	no	no	no	None	85.7143	95.8333	0.791618	1.75489	matched (3)	matched (3)	matched (3)	matched (3)	matched (3)	matched (3)	matched (3)	matched (3)
1525									<150 min/week	None													using only (2)	matched (3)	matched (3)
1526	28	167.855	male	43	40/49	married	up_secondary	middle_high	<150 min/week	>=150min/week	no	no	no	no	no	no	no	None	85.7143	75	0.791618	0.28134	matched (3)	matched (3)	matched (3)	matched (3)	matched (3)	matched (3)	matched (3)	matched (3)
1527	61	90.7949	female	49	40/49	married	up_secondary	lowest	<150 min/week	None	no	no	no	yes	yes	no	no	At risk of CVD	89.2857	79.1667	1.00896	0.576049	matched (3)	matched (3)	matched (3)	matched (3)	matched (3)	matched (3)	matched (3)	matched (3)
1528	25	231.365	female	31	30/39	married	bachelor_higher	middle_high	<150 min/week	>=150min/week	no	no	no	no	no	no	no	None	53.5714	87.5	-1.16447	1.16547	matched (3)	matched (3)	matched (3)	matched (3)	matched (3)	matched (3)	matched (3)	matched (3)
1529	25	223.53	male	46	40/49	single	up_secondary	lowest	None	None	no	no	no	no	yes	no	no	At risk of CVD	57.1429	66.6667	-0.947128	-0.308078	matched (3)	matched (3)	matched (3)	matched (3)	matched (3)	matched (3)	matched (3)	matched (3)
1530									<150 min/week	None													using only (2)	matched (3)	matched (3)
1531									>=150min/week	None													using only (2)	matched (3)	matched (3)
1532									>=150min/week	None													using only (2)	matched (3)	matched (3)
1533									None	None													using only (2)	matched (3)	matched (3)
1534	21	113.235	female	54	>=50	divorced_widowed	bachelor_higher	highest	None	None	no	no	no	no	no	no	no	None	71.4286	95.8333	-0.077755	1.75489	matched (3)	matched (3)	matched (3)	matched (3)	matched (3)	matched (3)	matched (3)	matched (3)
1535									<150 min/week	None													using only (2)	matched (3)	matched (3)
1536	4	146.862	male	41	40/49	divorced_widowed	bachelor_higher	middle_high	None	None	no	no	no	no	no	no	no	None	78.5714	66.6667	0.356931	-0.308078	matched (3)	matched (3)	matched (3)	matched (3)	matched (3)	matched (3)	matched (3)	matched (3)
1537	42	34.2837	male	53	>=50	married	up_secondary	lowest	None	None	no	no	no	no	yes	no	no	At risk of CVD	85.7143	83.3333	0.791618	0.870759	matched (3)	matched (3)	matched (3)	matched (3)	matched (3)	matched (3)	matched (3)	matched (3)
1538									None	None													using only (2)	matched (3)	matched (3)
1539	16	83.8426	female	52	>=50	divorced_widowed	certificate_diploma	middle_high	<150 min/week	None	no	no	no	no	no	yes	no	With CVD	85.7143	75	0.791618	0.28134	matched (3)	matched (3)	matched (3)	matched (3)	matched (3)	matched (3)	matched (3)	matched (3)
1540	37	277.973	male	29	20/29	single	bachelor_higher	highest	None	>=150min/week	no	no	no	no	no	no	no	None	78.5714	70.8333	0.356931	-0.0133695	matched (3)	matched (3)	matched (3)	matched (3)	matched (3)	matched (3)	matched (3)	matched (3)
1541	56	113.8	male	41	40/49	married	up_secondary	lowest	<150 min/week	None	no	no	no	no	no	no	no	None	85.7143	75	0.791618	0.28134	matched (3)	matched (3)	matched (3)	matched (3)	matched (3)	matched (3)	matched (3)	matched (3)
1542	51	80.4759	male	40	40/49	married	bachelor_higher	highest	<150 min/week	None	no	no	no		yes	no	no	At risk of CVD	78.5714	75	0.356931	0.28134	matched (3)	matched (3)	matched (3)	matched (3)	matched (3)	matched (3)	matched (3)	matched (3)
1543									>=150min/week	None													using only (2)	matched (3)	matched (3)
1544	34	121.137	female	27	20/29	married	up_secondary	lowest	>=150min/week	None	no	no	no	no	no	no	no	None	64.2857	66.6667	-0.512442	-0.308078	matched (3)	matched (3)	matched (3)	matched (3)	matched (3)	matched (3)	matched (3)	matched (3)
1545									None	<150min/week													using only (2)	matched (3)	matched (3)
1546	19	295.163	male	42	40/49	married	up_secondary	low_middle	None	None	yes	no	no	no	no	no	no	At risk of CVD	75	83.3333	0.139588	0.870759	matched (3)	matched (3)	matched (3)	matched (3)	matched (3)	matched (3)	matched (3)	matched (3)
1547	60	164.568	male	56	>=50	divorced_widowed	bachelor_higher	highest	>=150min/week	None	no	no	no	no	yes	no	no	At risk of CVD	100	87.5	1.66099	1.16547	matched (3)	matched (3)	matched (3)	matched (3)	matched (3)	matched (3)	matched (3)	matched (3)
1548	41	188.416	male	51	>=50	married	up_secondary	lowest	<150 min/week	None	no	yes	no	no	yes	no	no	At risk of CVD	64.2857	70.8333	-0.512442	-0.0133695	matched (3)	matched (3)	matched (3)	matched (3)	matched (3)	matched (3)	matched (3)	matched (3)
1549	43	79.8833	male	54	>=50	married	up_secondary	middle_high	>=150min/week	None	no	no	no	no	no	no	no	None	82.1429	62.5	0.574274	-0.602788	matched (3)	matched (3)	matched (3)	matched (3)	matched (3)	matched (3)	matched (3)	matched (3)
1550	61	140.376	male	43	40/49	married	bachelor_higher	middle_high	None	>=150min/week	no	no	no	yes	yes	no	no	At risk of CVD	60.7143	91.6667	-0.729785	1.46018	matched (3)	matched (3)	matched (3)	matched (3)	matched (3)	matched (3)	matched (3)	matched (3)
1551	50	127.091	female	42	40/49	divorced_widowed	bachelor_higher	lowest	None	<150min/week	no	no	no	no	no	no	no	None	46.4286	75	-1.59916	0.28134	matched (3)	matched (3)	matched (3)	matched (3)	matched (3)	matched (3)	matched (3)	matched (3)
1552	5	182.213	male	36	30/39	married	bachelor_higher	highest	None	None	no	no	no	no	no	no	no	None	75	83.3333	0.139588	0.870759	matched (3)	matched (3)	matched (3)	matched (3)	matched (3)	matched (3)	matched (3)	matched (3)
1553	46	72.9648	male	50	>=50	married	up_secondary	low_middle	<150 min/week	None	no	no	no	no	no	no	no	None	78.5714	58.3333	0.356931	-0.897497	matched (3)	matched (3)	matched (3)	matched (3)	matched (3)	matched (3)	matched (3)	matched (3)
1554	16	338.659	male	23	20/29	single	up_secondary	lowest	None	>=150min/week	no	no	no	no	no	no	no	None	78.5714	50	0.356931	-1.48692	matched (3)	matched (3)	matched (3)	matched (3)	matched (3)	matched (3)	matched (3)	matched (3)
1555									<150 min/week	>=150min/week													using only (2)	matched (3)	matched (3)
1556									<150 min/week	None													using only (2)	matched (3)	matched (3)
1557	18	284.725	female	61	>=50	married	bachelor_higher	highest	>=150min/week	None	no	no	no	no	no	no	no	None	100	95.8333	1.66099	1.75489	matched (3)	matched (3)	matched (3)	matched (3)	matched (3)	matched (3)	matched (3)	matched (3)
1558	42	29.2119	male	58	>=50	married	up_secondary	lowest	>=150min/week	None	no	no	no	no	no	no	no	None	67.8571	45.8333	-0.295099	-1.78162	matched (3)	matched (3)	matched (3)	matched (3)	matched (3)	matched (3)	matched (3)	matched (3)
1559	42	34.2837	male	50	>=50	married	up_secondary	lowest	None	None	no	no	no	no	no	yes	no	With CVD	75	70.8333	0.139588	-0.0133695	matched (3)	matched (3)	matched (3)	matched (3)	matched (3)	matched (3)	matched (3)	matched (3)
1560	19	281.709	male	38	30/39	married	up_secondary	low_middle	None	None	no	no	no	no	no	no	no	None	75	70.8333	0.139588	-0.0133695	matched (3)	matched (3)	matched (3)	matched (3)	matched (3)	matched (3)	matched (3)	matched (3)
1561	48	299.839	female	22	20/29	married	up_secondary	lowest	None	None	no	no	no	no	no	no	no	None	64.2857	79.1667	-0.512442	0.576049	matched (3)	matched (3)	matched (3)	matched (3)	matched (3)	matched (3)	matched (3)	matched (3)
1562	4	113.822	male	45	40/49	married	bachelor_higher	middle_high	None	None	no	no	no	no	no	no	no	None	75	75	0.139588	0.28134	matched (3)	matched (3)	matched (3)	matched (3)	matched (3)	matched (3)	matched (3)	matched (3)
1563	2	146.927	male	31	30/39	married	up_secondary	middle_high	None	<150min/week	no	no	no	yes	yes	no	no	At risk of CVD	75	70.8333	0.139588	-0.0133695	matched (3)	matched (3)	matched (3)	matched (3)	matched (3)	matched (3)	matched (3)	matched (3)
1564	2	184.473	male	28	20/29	single	up_secondary	lowest	<150 min/week	>=150min/week	no	no	no	no	no	no	no	None	75	70.8333	0.139588	-0.0133695	matched (3)	matched (3)	matched (3)	matched (3)	matched (3)	matched (3)	matched (3)	matched (3)
1565	20	58.7136	male	48	40/49	married	bachelor_higher	highest	<150 min/week	>=150min/week	no	no	no	no	no	no	no	None	82.1429	79.1667	0.574274	0.576049	matched (3)	matched (3)	matched (3)	matched (3)	matched (3)	matched (3)	matched (3)	matched (3)
1566									>=150min/week	None													using only (2)	matched (3)	matched (3)
1567	45	149.699	female	44	40/49	married	up_secondary	lowest	None	None	no	no	no	yes	yes	no	no	At risk of CVD	57.1429	66.6667	-0.947128	-0.308078	matched (3)	matched (3)	matched (3)	matched (3)	matched (3)	matched (3)	matched (3)	matched (3)
1568	16	338.659	male	24	20/29	single	up_secondary	lowest	None	>=150min/week	no	no	no	no	no	no	no	None	89.2857	91.6667	1.00896	1.46018	matched (3)	matched (3)	matched (3)	matched (3)	matched (3)	matched (3)	matched (3)	matched (3)
1569	25	535.887	female	24	20/29	single	up_secondary	lowest	<150 min/week	None	no	no	no	no	no	no	no	None	82.1429	58.3333	0.574274	-0.897497	matched (3)	matched (3)	matched (3)	matched (3)	matched (3)	matched (3)	matched (3)	matched (3)
1570	63	78.7827	male	58	>=50	divorced_widowed	up_secondary	lowest	None	None	no	no	no	no	no	no	no	None	64.2857	91.6667	-0.512442	1.46018	matched (3)	matched (3)	matched (3)	matched (3)	matched (3)	matched (3)	matched (3)	matched (3)
1571	21	256.247	male	28	20/29	single	up_secondary	lowest	>=150min/week	None	no	no	no			no	no	None	100	79.1667	1.66099	0.576049	matched (3)	matched (3)	matched (3)	matched (3)	matched (3)	matched (3)	matched (3)	matched (3)
1572									None	None													using only (2)	matched (3)	matched (3)
1573	24	222.158	male	30	30/39	married	bachelor_higher	highest	<150 min/week	None	no	no	no	no	no	no	no	None	75	75	0.139588	0.28134	matched (3)	matched (3)	matched (3)	matched (3)	matched (3)	matched (3)	matched (3)	matched (3)
1574									None	<150min/week													using only (2)	matched (3)	matched (3)
1575	48	125.069	male	46	40/49	married	up_secondary	low_middle	<150 min/week	None	no	no	no	yes	no	no	no	At risk of CVD	85.7143	91.6667	0.791618	1.46018	matched (3)	matched (3)	matched (3)	matched (3)	matched (3)	matched (3)	matched (3)	matched (3)
1576	25	351.526	male	29	20/29	single	bachelor_higher	highest	<150 min/week	>=150min/week	no	no	no	no	no	no	no	None	92.8571	83.3333	1.2263	0.870759	matched (3)	matched (3)	matched (3)	matched (3)	matched (3)	matched (3)	matched (3)	matched (3)
1577									<150 min/week	None													using only (2)	matched (3)	matched (3)
1578									>=150min/week	None													using only (2)	matched (3)	matched (3)
1579	31	59.9058	female	54	>=50	married	bachelor_higher	highest	>=150min/week	None	no	no	no	yes	yes	no	no	At risk of CVD	75	70.8333	0.139588	-0.0133695	matched (3)	matched (3)	matched (3)	matched (3)	matched (3)	matched (3)	matched (3)	matched (3)
1580									None	None													using only (2)	matched (3)	matched (3)
1581	44	61.0986	female	54	>=50	divorced_widowed	up_secondary	low_middle	<150 min/week	None	no	no	no	no	no	no	no	None	75	58.3333	0.139588	-0.897497	matched (3)	matched (3)	matched (3)	matched (3)	matched (3)	matched (3)	matched (3)	matched (3)
1582	60	210.895	male	48	40/49	married	bachelor_higher	middle_high	<150 min/week	>=150min/week	no	no	no	no	no	no	no	None	67.8571	75	-0.295099	0.28134	matched (3)	matched (3)	matched (3)	matched (3)	matched (3)	matched (3)	matched (3)	matched (3)
1583	32	168.435	female	41	40/49	married	up_secondary	middle_high	None	None	no	no	no	no	no	no	no	None	89.2857	66.6667	1.00896	-0.308078	matched (3)	matched (3)	matched (3)	matched (3)	matched (3)	matched (3)	matched (3)	matched (3)
1584									>=150min/week	None													using only (2)	matched (3)	matched (3)
1585	19	359.751	male	26	20/29	single	bachelor_higher	lowest	>=150min/week	>=150min/week	no	no	no	no	no	no	no	None	71.4286	70.8333	-0.077755	-0.0133695	matched (3)	matched (3)	matched (3)	matched (3)	matched (3)	matched (3)	matched (3)	matched (3)
1586	16	94.1458	male	56	>=50	married	certificate_diploma	middle_high	<150 min/week	None	no	no	no	no	no	no	no	None	82.1429	79.1667	0.574274	0.576049	matched (3)	matched (3)	matched (3)	matched (3)	matched (3)	matched (3)	matched (3)	matched (3)
1587	28	160.204	male	37	30/39	married	up_secondary	middle_high	None	<150min/week	no	no	no	no	no	no	no	None	75	75	0.139588	0.28134	matched (3)	matched (3)	matched (3)	matched (3)	matched (3)	matched (3)	matched (3)	matched (3)
1588	30	157.621	male	49	40/49	married	up_secondary	middle_high	<150 min/week	None	no	no	no	no	no	no	no	None	96.4286	62.5	1.44365	-0.602788	matched (3)	matched (3)	matched (3)	matched (3)	matched (3)	matched (3)	matched (3)	matched (3)
1589	13	218.415	male	36	30/39	married	up_secondary	middle_high	None	None	no	no	no	no	no	no	no	None	96.4286	87.5	1.44365	1.16547	matched (3)	matched (3)	matched (3)	matched (3)	matched (3)	matched (3)	matched (3)	matched (3)
1590									None	<150min/week													using only (2)	matched (3)	matched (3)
1591	49	104.905	male	27	20/29	single	certificate_diploma	middle_high	None	>=150min/week	no	no	no	no	no	no	no	None	100	75	1.66099	0.28134	matched (3)	matched (3)	matched (3)	matched (3)	matched (3)	matched (3)	matched (3)	matched (3)
1592									None	None													using only (2)	matched (3)	matched (3)
1593	54	89.6296	female	58	>=50	divorced_widowed	bachelor_higher	low_middle	>=150min/week	None	no	no	no	no	no	no	no	None	67.8571	66.6667	-0.295099	-0.308078	matched (3)	matched (3)	matched (3)	matched (3)	matched (3)	matched (3)	matched (3)	matched (3)
1594									<150 min/week	None													using only (2)	matched (3)	matched (3)
1595									None	None													using only (2)	matched (3)	matched (3)
1596	63	130.266	male	40	40/49	married	up_secondary	low_middle	<150 min/week	None	no	no	no	no	no	no	no	None	96.4286	87.5	1.44365	1.16547	matched (3)	matched (3)	matched (3)	matched (3)	matched (3)	matched (3)	matched (3)	matched (3)
1597	57	230.496	male	25	20/29	single	bachelor_higher	lowest	<150 min/week	<150min/week	no	no	no	no	no	no	no	None	89.2857	75	1.00896	0.28134	matched (3)	matched (3)	matched (3)	matched (3)	matched (3)	matched (3)	matched (3)	matched (3)
1598	50	104.768	female	48	40/49	divorced_widowed	up_secondary	lowest	<150 min/week	None	no	no	no	yes	yes	no	no	At risk of CVD	64.2857	75	-0.512442	0.28134	matched (3)	matched (3)	matched (3)	matched (3)	matched (3)	matched (3)	matched (3)	matched (3)
1599	31	111.226	male	40	40/49	married	certificate_diploma	low_middle	None	<150min/week	no	no	no	no	no	no	no	None	89.2857	83.3333	1.00896	0.870759	matched (3)	matched (3)	matched (3)	matched (3)	matched (3)	matched (3)	matched (3)	matched (3)
1600	25	351.526	male	28	20/29	single	bachelor_higher	lowest	<150 min/week	>=150min/week	no	no	no	no	no	no	no	None	67.8571	75	-0.295099	0.28134	matched (3)	matched (3)	matched (3)	matched (3)	matched (3)	matched (3)	matched (3)	matched (3)
1601	21	127.15	male	56	>=50	married	bachelor_higher	highest	>=150min/week	None	no	no	no	no	no	no	no	None	82.1429	83.3333	0.574274	0.870759	matched (3)	matched (3)	matched (3)	matched (3)	matched (3)	matched (3)	matched (3)	matched (3)
1602	20	164.809	male	23	20/29	single	certificate_diploma	.a	None	>=150min/week	no	no	no	no	no	no	no	None	92.8571	79.1667	1.2263	0.576049	matched (3)	matched (3)	matched (3)	matched (3)	matched (3)	matched (3)	matched (3)	matched (3)
1603	43	72.7942	female	47	40/49	divorced_widowed	up_secondary	low_middle	>=150min/week	None	no	no	no	no	yes	no	no	At risk of CVD	78.5714	62.5	0.356931	-0.602788	matched (3)	matched (3)	matched (3)	matched (3)	matched (3)	matched (3)	matched (3)	matched (3)
1604	17	157.979	male	41	40/49	married	bachelor_higher	middle_high	<150 min/week	None	no	no	no	no	no	no	no	None	82.1429	79.1667	0.574274	0.576049	matched (3)	matched (3)	matched (3)	matched (3)	matched (3)	matched (3)	matched (3)	matched (3)
1605	62	131.796	male	36	30/39	married	up_secondary	lowest	<150 min/week	>=150min/week	no	no	no	no	no	no	no	None	85.7143	83.3333	0.791618	0.870759	matched (3)	matched (3)	matched (3)	matched (3)	matched (3)	matched (3)	matched (3)	matched (3)
1606	14	151.946	male	43	40/49	single	bachelor_higher	middle_high	<150 min/week	<150min/week	yes	no	no	no	no	no	no	At risk of CVD	60.7143	79.1667	-0.729785	0.576049	matched (3)	matched (3)	matched (3)	matched (3)	matched (3)	matched (3)	matched (3)	matched (3)
1607									>=150min/week	None													using only (2)	matched (3)	matched (3)
1608									None	<150min/week													using only (2)	matched (3)	matched (3)
1609	63	158.771	male	29	20/29	single	bachelor_higher	low_middle	>=150min/week	None	no	no	no	no	no	no	no	None	67.8571	54.1667	-0.295099	-1.19221	matched (3)	matched (3)	matched (3)	matched (3)	matched (3)	matched (3)	matched (3)	matched (3)
1610	38	65.6922	male	52	>=50	married	up_secondary	low_middle	None	None	yes	no	no	no	no	no	no	At risk of CVD	96.4286	62.5	1.44365	-0.602788	matched (3)	matched (3)	matched (3)	matched (3)	matched (3)	matched (3)	matched (3)	matched (3)
1611									None	<150min/week													using only (2)	matched (3)	matched (3)
1612	36	163.371	male	39	30/39	divorced_widowed	up_secondary	low_middle	<150 min/week	None	no	no	no	no	no	no	no	None	75	87.5	0.139588	1.16547	matched (3)	matched (3)	matched (3)	matched (3)	matched (3)	matched (3)	matched (3)	matched (3)
1613									<150 min/week	None													using only (2)	matched (3)	matched (3)
1614									None	<150min/week													using only (2)	matched (3)	matched (3)
1615									>=150min/week	>=150min/week													using only (2)	matched (3)	matched (3)
1616	10	92.0711	female	45	40/49	married	up_secondary	lowest	None	None	no	no	no	yes	yes	no	no	At risk of CVD	57.1429	91.6667	-0.947128	1.46018	matched (3)	matched (3)	matched (3)	matched (3)	matched (3)	matched (3)	matched (3)	matched (3)
1617	18	133.612	female	51	>=50	married	up_secondary	highest	<150 min/week	None	no	no	no	yes	yes	no	no	At risk of CVD	67.8571	75	-0.295099	0.28134	matched (3)	matched (3)	matched (3)	matched (3)	matched (3)	matched (3)	matched (3)	matched (3)
1618	17	150.778	male	39	30/39	married	bachelor_higher	.a	<150 min/week	None	no	no	no	no	no	no	no	None	75	54.1667	0.139588	-1.19221	matched (3)	matched (3)	matched (3)	matched (3)	matched (3)	matched (3)	matched (3)	matched (3)
1619	16	133.793	female	39	30/39	single	certificate_diploma	lowest	>=150min/week	None	no	no	no	no	no	no	no	None	53.5714	50	-1.16447	-1.48692	matched (3)	matched (3)	matched (3)	matched (3)	matched (3)	matched (3)	matched (3)	matched (3)
1620	46	82.4646	female	30	30/39	married	up_secondary	lowest	<150 min/week	None	no	no	no	no	no	no	no	None	71.4286	79.1667	-0.077755	0.576049	matched (3)	matched (3)	matched (3)	matched (3)	matched (3)	matched (3)	matched (3)	matched (3)
1621	38	59.8624	female	47	40/49	married	bachelor_higher	highest	>=150min/week	None	no	no	no	no	yes	no	no	At risk of CVD	92.8571	79.1667	1.2263	0.576049	matched (3)	matched (3)	matched (3)	matched (3)	matched (3)	matched (3)	matched (3)	matched (3)
1622	4	146.862	male	44	40/49	single	up_secondary	middle_high	>=150min/week	None	no	no	no	no	no	no	no	None	100	79.1667	1.66099	0.576049	matched (3)	matched (3)	matched (3)	matched (3)	matched (3)	matched (3)	matched (3)	matched (3)
1623									<150 min/week	None													using only (2)	matched (3)	matched (3)
1624	51	74.6271	female	28	20/29	single	certificate_diploma	low_middle	None	None	no	no	no	no	no	no	no	None	75	66.6667	0.139588	-0.308078	matched (3)	matched (3)	matched (3)	matched (3)	matched (3)	matched (3)	matched (3)	matched (3)
1625	41	164.045	female	58	>=50	married	bachelor_higher	highest	<150 min/week	None	no	no	no	no	yes	no	no	At risk of CVD	78.5714	87.5	0.356931	1.16547	matched (3)	matched (3)	matched (3)	matched (3)	matched (3)	matched (3)	matched (3)	matched (3)
1626	43	79.8833	male	50	>=50	married	up_secondary	low_middle	>=150min/week	None	no	no	no	no	yes	no	no	At risk of CVD	75	79.1667	0.139588	0.576049	matched (3)	matched (3)	matched (3)	matched (3)	matched (3)	matched (3)	matched (3)	matched (3)
1627	18	339.996	male	61	>=50	married	bachelor_higher	highest	>=150min/week	None	no	no	no	no	no	no	no	None	75	75	0.139588	0.28134	matched (3)	matched (3)	matched (3)	matched (3)	matched (3)	matched (3)	matched (3)	matched (3)
1628	15	100.385	male	53	>=50	married	bachelor_higher	middle_high	>=150min/week	None	no	no	no	yes	yes	no	no	At risk of CVD	96.4286	66.6667	1.44365	-0.308078	matched (3)	matched (3)	matched (3)	matched (3)	matched (3)	matched (3)	matched (3)	matched (3)
1629	29	108.108	male	52	>=50	married	up_secondary	lowest	None	None	no	no	no	yes	yes	no	no	At risk of CVD	46.4286	58.3333	-1.59916	-0.897497	matched (3)	matched (3)	matched (3)	matched (3)	matched (3)	matched (3)	matched (3)	matched (3)
1630	32	184.505	female	39	30/39	married	up_secondary	lowest	<150 min/week	None	no	no	no	no	no	no	no	None	96.4286	54.1667	1.44365	-1.19221	matched (3)	matched (3)	matched (3)	matched (3)	matched (3)	matched (3)	matched (3)	matched (3)
1631									None	None													using only (2)	matched (3)	matched (3)
1632									None	None													using only (2)	matched (3)	matched (3)
1633									>=150min/week	<150min/week													using only (2)	matched (3)	matched (3)
1634									None	None													using only (2)	matched (3)	matched (3)
1635	21	210.242	male	41	40/49	married	up_secondary	low_middle	None	<150min/week	no	no	no	no	yes	no	no	At risk of CVD	60.7143	91.6667	-0.729785	1.46018	matched (3)	matched (3)	matched (3)	matched (3)	matched (3)	matched (3)	matched (3)	matched (3)
1636	39	136.895	female	30	30/39	married	bachelor_higher	low_middle	None	None	yes	no	no	yes	yes	no	no	At risk of CVD	78.5714	79.1667	0.356931	0.576049	matched (3)	matched (3)	matched (3)	matched (3)	matched (3)	matched (3)	matched (3)	matched (3)
1637	33	167.53	male	39	30/39	married	up_secondary	low_middle	<150 min/week	None	no	no	no	no	no	no	no	None	75	70.8333	0.139588	-0.0133695	matched (3)	matched (3)	matched (3)	matched (3)	matched (3)	matched (3)	matched (3)	matched (3)
1638	11	108.307	female	44	40/49	single	bachelor_higher	lowest	>=150min/week	None	no	no	no	yes	yes	no	no	At risk of CVD	96.4286	54.1667	1.44365	-1.19221	matched (3)	matched (3)	matched (3)	matched (3)	matched (3)	matched (3)	matched (3)	matched (3)
1639									<150 min/week	>=150min/week													using only (2)	matched (3)	matched (3)
1640	63	178.535	male	61	>=50	single	bachelor_higher	low_middle	<150 min/week	None	no	no	no	no	no	no	no	None	85.7143	75	0.791618	0.28134	matched (3)	matched (3)	matched (3)	matched (3)	matched (3)	matched (3)	matched (3)	matched (3)
1641	3	88.2038	male	53	>=50	married	up_secondary	middle_high	>=150min/week	None	no	no	no	no	no	no	no	None	71.4286	75	-0.077755	0.28134	matched (3)	matched (3)	matched (3)	matched (3)	matched (3)	matched (3)	matched (3)	matched (3)
1642	48	161.374	male	42	40/49	single	up_secondary	low_middle	<150 min/week	<150min/week	no	no	no	no	no	no	no	None	71.4286	50	-0.077755	-1.48692	matched (3)	matched (3)	matched (3)	matched (3)	matched (3)	matched (3)	matched (3)	matched (3)
1643	31	106.156	male	37	30/39	married	up_secondary	middle_high	None	None	no	no	no	yes	yes	yes	no	With CVD	85.7143	75	0.791618	0.28134	matched (3)	matched (3)	matched (3)	matched (3)	matched (3)	matched (3)	matched (3)	matched (3)
1644									>=150min/week	None													using only (2)	matched (3)	matched (3)
1645									None	None													using only (2)	matched (3)	matched (3)
1646									None	None													using only (2)	matched (3)	matched (3)
1647									>=150min/week	None													using only (2)	matched (3)	matched (3)
1648	21	113.235	female	53	>=50	married	bachelor_higher	highest	>=150min/week	None	no	no	no	no	no	no	no	None	92.8571	87.5	1.2263	1.16547	matched (3)	matched (3)	matched (3)	matched (3)	matched (3)	matched (3)	matched (3)	matched (3)
1649	16	189.733	male	27	20/29	single	up_secondary	lowest	None	<150min/week	no	no	no			no	no	None	57.1429	62.5	-0.947128	-0.602788	matched (3)	matched (3)	matched (3)	matched (3)	matched (3)	matched (3)	matched (3)	matched (3)
1650	26	191.179	male	31	30/39	married	up_secondary	middle_high	None	None	no	no	no	no	no	yes	no	With CVD	89.2857	75	1.00896	0.28134	matched (3)	matched (3)	matched (3)	matched (3)	matched (3)	matched (3)	matched (3)	matched (3)
1651	27	91.3658	male	30	30/39	married	certificate_diploma	low_middle	<150 min/week	None	no	no	no	no	no	no	no	None	85.7143	62.5	0.791618	-0.602788	matched (3)	matched (3)	matched (3)	matched (3)	matched (3)	matched (3)	matched (3)	matched (3)
1652	25	275.269	male	39	30/39	married	up_secondary	highest	None	<150min/week	no	no	no	no	no	no	no	None	85.7143	91.6667	0.791618	1.46018	matched (3)	matched (3)	matched (3)	matched (3)	matched (3)	matched (3)	matched (3)	matched (3)
1653	55	99.7884	female	31	30/39	married	up_secondary	lowest	<150 min/week	None	yes	no	no	yes	yes	no	no	At risk of CVD	85.7143	58.3333	0.791618	-0.897497	matched (3)	matched (3)	matched (3)	matched (3)	matched (3)	matched (3)	matched (3)	matched (3)
1654	9	74.6424	male	54	>=50	married	up_secondary	low_middle	<150 min/week	None	no	no	no	no	no	no	no	None	75	75	0.139588	0.28134	matched (3)	matched (3)	matched (3)	matched (3)	matched (3)	matched (3)	matched (3)	matched (3)
1655									<150 min/week	>=150min/week													using only (2)	matched (3)	matched (3)
1656									None	None													using only (2)	matched (3)	matched (3)
1657	12	132.616	female	62	>=50	married	certificate_diploma	lowest	>=150min/week	None	no	no	no	yes	yes	no	no	At risk of CVD	71.4286	45.8333	-0.077755	-1.78162	matched (3)	matched (3)	matched (3)	matched (3)	matched (3)	matched (3)	matched (3)	matched (3)
1658									None	None													using only (2)	matched (3)	matched (3)
1659	44	110.123	male	32	30/39	married	up_secondary	low_middle	None	>=150min/week	no	no	no	no	no	no	no	None	89.2857	62.5	1.00896	-0.602788	matched (3)	matched (3)	matched (3)	matched (3)	matched (3)	matched (3)	matched (3)	matched (3)
1660	32	129.83	male	56	>=50	married	up_secondary	lowest	>=150min/week	None	no	no	no	no	no	no	no	None	71.4286	75	-0.077755	0.28134	matched (3)	matched (3)	matched (3)	matched (3)	matched (3)	matched (3)	matched (3)	matched (3)
1661									None	>=150min/week													using only (2)	matched (3)	matched (3)
1662									<150 min/week	>=150min/week													using only (2)	matched (3)	matched (3)
1663	40	162.993	male	42	40/49	married	certificate_diploma	middle_high	<150 min/week	None	no	no	no	no	no	no	no	None	75	75	0.139588	0.28134	matched (3)	matched (3)	matched (3)	matched (3)	matched (3)	matched (3)	matched (3)	matched (3)
1664	52	205.629	male	24	20/29	single	up_secondary	highest	<150 min/week	None	no	no	no	no	no	no	no	None	85.7143	70.8333	0.791618	-0.0133695	matched (3)	matched (3)	matched (3)	matched (3)	matched (3)	matched (3)	matched (3)	matched (3)
1665	38	49.8482	female	51	>=50	single	certificate_diploma	lowest	>=150min/week	None	yes	no	no	no	no	no	no	At risk of CVD	85.7143	41.6667	0.791618	-2.07633	matched (3)	matched (3)	matched (3)	matched (3)	matched (3)	matched (3)	matched (3)	matched (3)
1666	10	76.6688	female	51	>=50	married	up_secondary	low_middle	None	None	no	no	no	no	yes	no	no	At risk of CVD	64.2857	70.8333	-0.512442	-0.0133695	matched (3)	matched (3)	matched (3)	matched (3)	matched (3)	matched (3)	matched (3)	matched (3)
1667									>=150min/week	None													using only (2)	matched (3)	matched (3)
1668	52	67.0889	male	51	>=50	divorced_widowed	up_secondary	highest	None	None	no	no	no	no	yes	no	no	At risk of CVD	85.7143	75	0.791618	0.28134	matched (3)	matched (3)	matched (3)	matched (3)	matched (3)	matched (3)	matched (3)	matched (3)
1669	31	67.2674	male	55	>=50	divorced_widowed	up_secondary	lowest	<150 min/week	<150min/week	no	no	no	no	no	no	no	None	71.4286	75	-0.077755	0.28134	matched (3)	matched (3)	matched (3)	matched (3)	matched (3)	matched (3)	matched (3)	matched (3)
1670	37	161.879	male	50	>=50	married	bachelor_higher	highest	<150 min/week	<150min/week	no	no	no	no	no	no	no	None	96.4286	62.5	1.44365	-0.602788	matched (3)	matched (3)	matched (3)	matched (3)	matched (3)	matched (3)	matched (3)	matched (3)
1671									<150 min/week	<150min/week													using only (2)	matched (3)	matched (3)
1672	36	208.629	male	28	20/29	single	up_secondary	lowest	<150 min/week	>=150min/week	no	no	no	no	no	no	no	None	64.2857	75	-0.512442	0.28134	matched (3)	matched (3)	matched (3)	matched (3)	matched (3)	matched (3)	matched (3)	matched (3)
1673	21	200.659	male	35	30/39	single	bachelor_higher	highest	None	<150min/week	no	no	no	no	no	no	no	None	60.7143	70.8333	-0.729785	-0.0133695	matched (3)	matched (3)	matched (3)	matched (3)	matched (3)	matched (3)	matched (3)	matched (3)
1674									<150 min/week	None													using only (2)	matched (3)	matched (3)
1675	44	73.373	female	48	40/49	divorced_widowed	bachelor_higher	middle_high	None	<150min/week	no	no	no	no		no	yes	With CVD	85.7143	87.5	0.791618	1.16547	matched (3)	matched (3)	matched (3)	matched (3)	matched (3)	matched (3)	matched (3)	matched (3)
1676	43	72.7942	female	45	40/49	married	up_secondary	lowest	None	None	no	no	no	no	no	no	no	None	92.8571	75	1.2263	0.28134	matched (3)	matched (3)	matched (3)	matched (3)	matched (3)	matched (3)	matched (3)	matched (3)
1677	38	88.3338	male	35	30/39	married	bachelor_higher	highest	None	None	no	no	no	yes	yes	no	no	At risk of CVD	89.2857	83.3333	1.00896	0.870759	matched (3)	matched (3)	matched (3)	matched (3)	matched (3)	matched (3)	matched (3)	matched (3)
1678	54	140.794	male	34	30/39	married	up_secondary	lowest	None	None	no	no	no	yes	yes	no	no	At risk of CVD	82.1429	62.5	0.574274	-0.602788	matched (3)	matched (3)	matched (3)	matched (3)	matched (3)	matched (3)	matched (3)	matched (3)
1679	12	140.829	male	26	20/29	single	up_secondary	lowest	None	None	no	no	no	yes	no	yes	no	With CVD	78.5714	83.3333	0.356931	0.870759	matched (3)	matched (3)	matched (3)	matched (3)	matched (3)	matched (3)	matched (3)	matched (3)
1680	63	100.96	male	46	40/49	married	up_secondary	lowest	<150 min/week	None	yes	no	no	no	no	no	no	At risk of CVD	75	45.8333	0.139588	-1.78162	matched (3)	matched (3)	matched (3)	matched (3)	matched (3)	matched (3)	matched (3)	matched (3)
1681									None	None													using only (2)	matched (3)	matched (3)
1682	5	135.509	male	53	>=50	single	certificate_diploma	low_middle	<150 min/week	None	no	yes	no	no	no	no	no	At risk of CVD	85.7143	83.3333	0.791618	0.870759	matched (3)	matched (3)	matched (3)	matched (3)	matched (3)	matched (3)	matched (3)	matched (3)
1683	48	154.018	male	39	30/39	divorced_widowed	up_secondary	low_middle	<150 min/week	None	no	no	no	no	yes	no	no	At risk of CVD	82.1429	70.8333	0.574274	-0.0133695	matched (3)	matched (3)	matched (3)	matched (3)	matched (3)	matched (3)	matched (3)	matched (3)
1684	52	129.544	male	60	>=50	married	bachelor_higher	highest	None	None	no	no	no	no	no	no	no	None	96.4286	87.5	1.44365	1.16547	matched (3)	matched (3)	matched (3)	matched (3)	matched (3)	matched (3)	matched (3)	matched (3)
1685	32	467.022	male	23	20/29	single	up_secondary	middle_high	None	None	no	no	no	no	no	no	no	None	78.5714	66.6667	0.356931	-0.308078	matched (3)	matched (3)	matched (3)	matched (3)	matched (3)	matched (3)	matched (3)	matched (3)
1686									None	<150min/week													using only (2)	matched (3)	matched (3)
1687									None	None													using only (2)	matched (3)	matched (3)
1688	56	138.702	male	28	20/29	single	up_secondary	lowest	None	>=150min/week	no	no	no	yes	no	no	no	At risk of CVD	96.4286	87.5	1.44365	1.16547	matched (3)	matched (3)	matched (3)	matched (3)	matched (3)	matched (3)	matched (3)	matched (3)
1689									None	None													using only (2)	matched (3)	matched (3)
1690	30	194.105	male	35	30/39	married	up_secondary	middle_high	None	<150min/week	yes	no	no	no	no	no	no	At risk of CVD	60.7143	70.8333	-0.729785	-0.0133695	matched (3)	matched (3)	matched (3)	matched (3)	matched (3)	matched (3)	matched (3)	matched (3)
1691	32	204.888	male	39	30/39	married	up_secondary	lowest	None	None	no	no	no	no	no	no	no	None	96.4286	62.5	1.44365	-0.602788	matched (3)	matched (3)	matched (3)	matched (3)	matched (3)	matched (3)	matched (3)	matched (3)
1692	32	214.673	male	43	40/49	married	bachelor_higher	highest	None	<150min/week	no	no	no	no	no	no	no	None	85.7143	91.6667	0.791618	1.46018	matched (3)	matched (3)	matched (3)	matched (3)	matched (3)	matched (3)	matched (3)	matched (3)
1693	41	205.735	male	48	40/49	married	bachelor_higher	highest	None	<150min/week	yes	no	no	no	no	no	no	At risk of CVD	60.7143	70.8333	-0.729785	-0.0133695	matched (3)	matched (3)	matched (3)	matched (3)	matched (3)	matched (3)	matched (3)	matched (3)
1694	50	114.971	male	54	>=50	divorced_widowed	up_secondary	lowest	None	None	no	no	no	no	no	yes	no	With CVD	25	79.1667	-2.90322	0.576049	matched (3)	matched (3)	matched (3)	matched (3)	matched (3)	matched (3)	matched (3)	matched (3)
1695									None	None													using only (2)	matched (3)	matched (3)
1696									None	None													using only (2)	matched (3)	matched (3)
1697									None	<150min/week													using only (2)	matched (3)	matched (3)
1698	46	80.6569	female	42	40/49	married	bachelor_higher	low_middle	None	None	yes	no	no	yes	yes	no	no	At risk of CVD	57.1429	66.6667	-0.947128	-0.308078	matched (3)	matched (3)	matched (3)	matched (3)	matched (3)	matched (3)	matched (3)	matched (3)
1699	11	131.747	male	35	30/39	single	up_secondary	lowest	None	<150min/week	no	no	no	no	no	no	no	None	78.5714	70.8333	0.356931	-0.0133695	matched (3)	matched (3)	matched (3)	matched (3)	matched (3)	matched (3)	matched (3)	matched (3)
1700	23	148.075	male	51	>=50	divorced_widowed	bachelor_higher	highest	<150 min/week	None	no	no	no		yes	no	no	At risk of CVD	78.5714	75	0.356931	0.28134	matched (3)	matched (3)	matched (3)	matched (3)	matched (3)	matched (3)	matched (3)	matched (3)
1701	27	94.1189	male	41	40/49	single	bachelor_higher	.b	None	<150min/week	no	no	no	yes	yes	no	no	At risk of CVD	82.1429	79.1667	0.574274	0.576049	matched (3)	matched (3)	matched (3)	matched (3)	matched (3)	matched (3)	matched (3)	matched (3)
1702									None	None													using only (2)	matched (3)	matched (3)
1703									<150 min/week	None													using only (2)	matched (3)	matched (3)
1704	34	126.81	male	34	30/39	married	up_secondary	lowest	<150 min/week	<150min/week	yes	no	no	yes	yes	no	no	At risk of CVD	78.5714	70.8333	0.356931	-0.0133695	matched (3)	matched (3)	matched (3)	matched (3)	matched (3)	matched (3)	matched (3)	matched (3)
1705	40	98.5752	male	57	>=50	married	up_secondary	lowest	None	None	no	no	no	no	no	no	no	None	78.5714	83.3333	0.356931	0.870759	matched (3)	matched (3)	matched (3)	matched (3)	matched (3)	matched (3)	matched (3)	matched (3)
1706	54	138.426	male	38	30/39	divorced_widowed	up_secondary	lowest	None	None	no	no	no	yes	yes	no	no	At risk of CVD	89.2857	62.5	1.00896	-0.602788	matched (3)	matched (3)	matched (3)	matched (3)	matched (3)	matched (3)	matched (3)	matched (3)
1707									None	None													using only (2)	matched (3)	matched (3)
1708									<150 min/week	<150min/week													using only (2)	matched (3)	matched (3)
1709	19	236.778	female	32	30/39	married	up_secondary	low_middle	None	None	no	no	no		yes	no	no	At risk of CVD	67.8571	58.3333	-0.295099	-0.897497	matched (3)	matched (3)	matched (3)	matched (3)	matched (3)	matched (3)	matched (3)	matched (3)
1710	31	206.663	female	24	20/29	married	up_secondary	lowest	>=150min/week	None	no	no	no	no	no	no	no	None	96.4286	33.3333	1.44365	-2.66575	matched (3)	matched (3)	matched (3)	matched (3)	matched (3)	matched (3)	matched (3)	matched (3)
1711	19	273.711	female	26	20/29	single	up_secondary	lowest	<150 min/week	None	no	no	no			no	no	None	89.2857	87.5	1.00896	1.16547	matched (3)	matched (3)	matched (3)	matched (3)	matched (3)	matched (3)	matched (3)	matched (3)
1712									None	None													using only (2)	matched (3)	matched (3)
1713									<150 min/week	None													using only (2)	matched (3)	matched (3)
1714	7	131.778	female	30	30/39	married		lowest	<150 min/week	None	no	no	no	no	no	no	no	None	60.7143	58.3333	-0.729785	-0.897497	matched (3)	matched (3)	matched (3)	matched (3)	matched (3)	matched (3)	matched (3)	matched (3)
1715									None	>=150min/week													using only (2)	matched (3)	matched (3)
1716	25	279.978	male	30	30/39	married	up_secondary	low_middle	None	<150min/week	no	no	no	no	no	no	no	None	92.8571	54.1667	1.2263	-1.19221	matched (3)	matched (3)	matched (3)	matched (3)	matched (3)	matched (3)	matched (3)	matched (3)
1717	16	338.659	male	24	20/29	single	up_secondary	lowest	None	>=150min/week	no	no	no	no	no	no	no	None	85.7143	87.5	0.791618	1.16547	matched (3)	matched (3)	matched (3)	matched (3)	matched (3)	matched (3)	matched (3)	matched (3)
1718	49	159.924	female	23	20/29	single	up_secondary	low_middle	None	None	no	no	no	no	no	no	no	None	67.8571	75	-0.295099	0.28134	matched (3)	matched (3)	matched (3)	matched (3)	matched (3)	matched (3)	matched (3)	matched (3)
1719	57	230.496	male	27	20/29	married	certificate_diploma	highest	<150 min/week	None	no	no	no	no	no	no	no	None	85.7143	70.8333	0.791618	-0.0133695	matched (3)	matched (3)	matched (3)	matched (3)	matched (3)	matched (3)	matched (3)	matched (3)
1720	11	138.039	male	42	40/49	married	bachelor_higher	highest	>=150min/week	None	no	no	no	no	yes	no	no	At risk of CVD	62.5	83.3333	-0.621113	0.870759	matched (3)	matched (3)	matched (3)	matched (3)	matched (3)	matched (3)	matched (3)	matched (3)
